# Supplementary material for: Molecular mechanisms underlying the early steps of floral initiation in seasonal flowering genotypes of cultivated strawberry
Source: Front Plant Sci. 2025 Jun 19;16:1563658. doi: 10.3389/fpls.2025.1563658 (PMC12222167; doi:10.3389/fpls.2025.1563658)
Supplement: Supplementary file 2 [file Table1.xlsx]

## Sheet: Supplemental_Table_S1
Table S1: Transcripts per million (TPM) for common genes for cultivar Clery (CL) grown in Germany (GE) and France (FR) for stages T0 (week 29), T10A (week 32) and T10B (week33) in leaf tissue.
Gen ID	CL_FR16_T0L_Rep.1	CL_FR16_T0L_Rep.2	CL_FR16_T0L_Rep.3	GA_FR16_T0L_Rep.1	GA_FR16_T0L_Rep.2	GA_FR16_T0L_Rep.3	CL_FR16_T10AL_Rep.1	CL_FR16_T10AL_Rep.2	CL_FR16_T10AL_Rep.3	GA_FR16_T10AL_Rep.1	GA_FR16_T10AL_Rep.2	GA_FR16_T10AL_Rep.3	CL_FR16_T10BL_Rep.1	CL_FR16_T10BL_Rep.2	CL_FR16_T10BL_Rep.3	GA_FR16_T10BL_Rep.1	GA_FR16_T10BL_Rep.2	GA_FR16_T10BL_Rep.3	CL_FR16_T50L_Rep.1	CL_FR16_T50L_Rep.2	CL_FR16_T50L_Rep.3	GA_FR16_T50L_Rep.1	GA_FR16_T50L_Rep.2	GA_FR16_T50L_Rep.3	GA_FR18_T0L_Rep.1	GA_FR18_T0L_Rep.2	GA_FR18_T0L_Rep.3	GA_FR18_T0M_Rep.1	GA_FR18_T0M_Rep.2	GA_FR18_T0M_Rep.3	GA_FR18_T10AL_Rep.1	GA_FR18_T10AL_Rep.2	GA_FR18_T10AL_Rep.3	GA_FR18_T10AM_Rep.1	GA_FR18_T10AM_Rep.2	GA_FR18_T10AM_Rep.3	GA_FR18_T50L_Rep.1	GA_FR18_T50L_Rep.2	GA_FR18_T50L_Rep.3	GA_FR18_T50M_Rep.1	GA_FR18_T50M_Rep.2	GA_FR18_T50M_Rep.3	CL_GE16_T0L_Rep.1	CL_GE16_T0L_Rep.2	CL_GE16_T0L_Rep.3	GA_GE16_T0L_Rep.1	GA_GE16_T0L_Rep.2	GA_GE16_T0L_Rep.3	CL_GE16_T0M_Rep.1
FxaC_10g00470.t1	1.44729	1.32659	0.685903	6.6956	8.43639	4.61773	1.7335	2.48112	3.22771	8.35568	4.22708	15.4986	8.23931	12.3344	3.75831	12.4363	12.9856	10.4281	4.36496	8.47144	21.1013	23.6904	30.625	35.766	20.7146	17.6538	23.3133	2.49298	3.45116	2.15005	53.4227	52.7096	39.487	1.19363	1.88113	0.991388	26.6496	20.3554	24.7608	1.62002	1.49391	1.02397	18.5096	11.5454	11.8439	11.9087	7.95466	8.11428	2.26768
FxaC_10g00570.t1	1.12024	0.993862	0.475729	0.644151	0.706447	0.776872	0.217456	0.124941	0.363395	0.521399	0.34179	0.531459	0.27289	0.35169	0.350158	0.369285	0.518083	0.321486	0.185191	0.202291	0.467969	0.504925	0.46786	0.303879	1.01338	0.721398	0.536394	0.642519	0.431586	0.664084	0.4632	0.397491	0.670163	0.412627	0.508209	0.502757	0.399625	0.460125	0.468975	0.242373	0.268127	0.339217	0.405942	0.163168	0.064288	0.150508	0.056857	0.10114	0.964532
FxaC_10g00750.t1	0.098855	0.682077	0.850347	3.40529	2.19747	1.47287	2.55266	4.33643	3.63043	4.72839	3.85067	5.62908	4.01901	3.5823	3.74611	6.87183	5.50619	4.12622	5.93737	6.32825	8.51726	4.66299	4.54475	6.77241	2.371	3.45924	3.72791	0.063363	0	0	4.83812	5.4478	14.8995	0	0	0	3.70803	5.09708	5.44179	0	0	0	2.2335	6.29002	16.1916	5.22042	11.6055	12.8888	0.46166
FxaC_10g00840.t1	330.956	244.288	306.049	140.267	164.165	153.63	106.497	178.806	156.146	37.8003	67.453	29.8265	113.904	99.1737	91.2335	61.7734	82.8966	59.3235	72.4302	86.8476	65.5073	82.3176	74.4054	69.1789	41.2833	39.1761	43.1999	7.90019	6.36167	8.22634	122.81	105.212	7.44011	1.90998	1.38592	2.30085	95.6213	91.0568	97.1496	1.882	1.99723	2.52239	36.1978	15.9683	19.4411	38.8683	40.1415	83.7803	12.6415
FxaC_10g00860.t1	703.427	534.926	662.197	403.51	499.423	496.101	160.017	338.715	278.687	110.797	156.06	92.7001	260.621	234.573	209.143	197.575	208.867	163.489	146.301	193.78	161.224	201.596	197.487	177.166	92.3921	74.4938	78.5924	28.4295	22.0169	22.7236	333.67	315.265	58.4443	7.75527	8.9764	11.8039	212.941	168.403	224.827	10.0968	7.75787	12.662	80.9463	51.0595	47.5584	114.768	89.8435	176.296	34.3785
FxaC_10g01100.t2	50.1501	97.0341	41.4208	52.8459	91.7258	93.688	50.0559	50.3015	35.7724	42.9931	32.2276	54.9611	156.693	202.543	87.1261	104.036	122.907	127.84	105.976	107.004	87.4277	118.893	103.66	117.219	43.295	83.5618	76.412	301.276	293.8	256.917	62.7742	76.0013	70.5431	308.34	290.592	290.081	81.3031	71.4946	66.6338	351.988	322.628	326.631	73.2616	43.7032	65.6824	38.4293	48.5152	49.6331	254.539
FxaC_10g01430.t1	17.1946	7.29401	3.7602	5.37394	5.63243	6.00785	4.94251	4.29095	4.41803	6.34362	3.20073	3.59698	4.37667	3.43525	2.51554	4.07491	4.07033	2.94405	2.29678	1.39052	1.63807	2.62861	2.79135	3.07161	3.41293	5.41928	3.79595	22.2362	22.2345	23.4049	3.90454	3.01057	9.26273	23.474	21.2762	18.5857	2.35067	1.77325	2.32356	21.9827	16.1527	21.2666	3.79432	1.88035	4.20368	2.70406	2.42639	2.17707	12.12
FxaC_10g01570.t1	4.43199	2.1589	2.8554	2.47991	3.77553	3.26973	4.65324	3.25262	3.1658	3.41225	4.48378	3.82704	6.07543	7.0576	9.03974	4.98418	5.40565	4.22038	6.83727	5.74456	4.54694	5.01554	3.90684	3.95086	1.49534	3.17424	4.19461	4.57245	4.63821	4.49653	4.71134	4.28519	4.46909	4.47807	5.02726	4.67661	4.10302	4.17598	4.17295	3.34834	3.61771	3.77171	8.99333	9.10182	3.19914	1.98954	3.12609	1.9245	7.34962
FxaC_10g01580.t1	1.2709	5.49259	3.35938	0	0	0	0	0	0	0.121864	0	0	0	0.287716	0	0	0	0.23619	0	0	0.29765	0	0	0	0	1.00107	1.55922	0	5.16972	11.9643	0	0	0	0	0	0	0	0	0	0.855031	0	0.31878	45.4807	45.2257	3.92613	3.51235	5.25134	1.87643	54.5108
FxaC_10g01740.t1	2.0509	1.34312	1.16531	2.70558	2.90381	3.12453	4.28367	5.3654	4.68695	6.37646	6.39754	4.90813	2.57829	3.59565	3.44966	3.56635	3.86938	3.3279	3.40333	3.54752	2.92116	3.65358	4.31067	3.35928	2.11115	2.64636	2.39238	7.23482	5.49444	4.98508	4.17971	2.84889	2.94445	6.22571	5.46552	5.68649	4.09306	3.60719	3.52743	4.62281	4.21216	4.03837	4.01828	4.89195	3.06316	2.31831	1.95161	2.00798	5.52991
FxaC_10g01902.t1	3.75934	3.844	2.0911	3.27714	3.92088	2.35209	3.67859	3.49104	4.40807	4.21202	3.97122	5.15626	1.7012	2.61789	2.35738	2.85647	2.83473	2.43028	2.8546	2.7417	2.5337	2.74037	3.17995	3.76232	3.12679	4.18932	3.35745	5.25918	4.0664	5.37462	3.10894	3.01391	3.2927	4.54464	5.09432	4.18501	3.01386	4.36099	3.41412	4.3321	3.1612	3.61115	1.42114	1.12989	2.16126	2.31225	1.68044	3.062	3.49995
FxaC_10g01990.t2	0.162281	0.1906	0.50863	1.03814	1.37405	0.798897	0.351099	0.47466	0.966986	1.12634	0.875107	0.733762	0	0	0.105079	0.217355	0.149692	0.587622	0.382086	0.409412	0.485525	1.05575	0.633307	0.37413	0.844322	1.05614	1.29237	4.40153	4.35865	6.00977	0.727629	0.697986	0.62732	4.42978	3.96399	4.61292	0.64203	0.559656	0.348609	3.40526	4.80899	4.28271	2.26845	7.35497	5.55998	7.36261	5.75139	13.0447	3.64741
FxaC_10g02000.t1	6.03396	7.06131	7.37948	4.80802	6.24647	3.2164	2.58237	4.14715	4.5927	2.05155	2.64155	2.50383	4.41378	2.9526	3.81737	3.92726	3.14252	3.35647	3.01911	3.35253	8.02829	6.15837	7.32745	6.70387	3.37213	4.68149	4.96296	16.4932	13.1748	15.7894	3.58101	4.63246	11.4047	24.7805	20.561	25.3002	6.2091	6.4687	7.33456	14.3679	18.2221	16.9481	5.52274	5.03287	11.5117	3.37373	6.78217	11.3228	10.3341
FxaC_10g02040.t1	12.8899	35.3103	25.8377	9.84219	7.88938	8.08313	4.86768	4.55621	6.09767	2.08997	2.74628	2.4442	13.0471	11.4344	13.7983	4.10533	6.69465	4.74615	17.8723	16.4999	16.9543	3.27791	3.73142	4.84567	9.57093	14.734	18.5101	1.08933	2.0077	1.74166	9.06332	7.08638	13.4485	1.09966	1.1166	0.8356	10.0889	14.6565	13.2256	0.762876	0.628821	0.754919	18.6265	12.0175	16.4123	14.8675	13.0072	13.9578	2.91273
FxaC_10g02170.t1	1.93112	1.86987	1.16007	3.24456	2.90893	2.12734	3.15255	3.88041	3.82129	4.35165	3.44873	5.32548	3.84512	4.37153	4.87673	4.24218	3.69654	3.41376	4.39586	3.3831	4.97344	4.88998	5.12346	4.43998	3.86861	4.56317	4.73366	7.61569	6.74736	6.96683	3.87511	4.88517	14.0704	7.87698	9.01507	7.80883	4.3711	3.87131	4.232	6.93934	7.25289	6.98467	3.08093	2.88861	2.87398	2.39277	2.04431	2.88341	5.45909
FxaC_10g02180.t1	0.832013	2.34949	2.29944	11.1266	5.2391	12.3886	0	0.813888	0	3.25223	3.93321	4.05699	11.1343	4.76299	6.24743	13.5986	63.9671	13.7643	11.5946	20.9805	14.6084	8.39952	10.8571	11.2307	3.18765	7.50879	16.2929	1.86008	2.6896	2.56758	11.9643	6.90433	21.4518	0.573166	1.81289	0.706316	12.6003	19.949	20.4465	0.324718	0	0.231444	2.13884	4.64426	23.2588	18.1876	32.6244	34.4404	30.5462
FxaC_10g02281.t1	2.05352	1.36763	3.20016	4.69809	2.86459	4.76585	6.05393	7.38697	4.51002	8.8041	5.06252	7.352	1.56025	0.84548	1.38204	2.54959	2.62219	1.90938	1.81975	1.56862	2.45579	3.05815	2.8422	3.75988	5.67783	7.86475	8.03886	11.4882	9.07706	11.4217	2.98912	3.20941	7.73806	7.70917	6.41626	5.86628	1.65262	2.6665	1.40147	6.30687	7.23156	5.75401	2.9745	3.51471	6.76981	4.92429	4.48682	5.5438	10.0891
FxaC_10g02620.t1	0.970557	1.4456	1.13285	0.812471	0.917779	0.679288	0.747973	0.944509	1.44368	1.20789	0.939149	1.25267	0.621001	0.86722	0.668429	0.825454	0.934197	0.736292	0.804276	0.794431	0.893847	0.985609	1.19744	0.737339	1.85565	2.11777	2.83379	1.13986	1.09659	0.888939	1.06517	1.00255	1.66803	1.07075	1.16613	1.07823	1.13973	1.0398	1.03786	0.91574	1.38882	1.1836	1.99389	2.00203	2.02511	1.80937	0.827805	1.30957	1.30259
FxaC_10g02740.t1	13.2917	16.3032	11.5335	16.8356	20.1631	17.0664	23.3223	26.5236	24.871	23.6118	27.5926	24.5108	19.2172	20.5768	23.1442	30.9498	27.7481	27.8323	22.5536	20.0934	17.6275	33.2863	34.5613	31.6513	25.1153	27.3476	25.5568	27.871	26.4111	26.0995	26.887	24.4154	17.3352	29.2834	26.7786	31.072	25.6454	29.5955	26.7866	28.4606	27.2928	32.2304	21.096	26.7479	32.8138	25.7838	28.933	30.2671	20.0663
FxaC_10g02800.t1	1.18982	1.43848	0.525851	0.277047	0.190209	0.412362	0.289384	0.55239	0.732023	0.166963	0.135252	0.062658	0.490437	0.41223	0.59911	0.086749	0.359514	0.176416	0.46706	0.413751	0.401994	0.156781	0.208055	0.192287	0.185647	0.317938	0.286931	3.88056	2.65761	3.55082	0.381705	0.332088	0.746369	2.57397	3.45552	2.30291	0.217316	0.243376	0.304091	1.24742	1.70865	1.08843	0.390143	0.39858	0.372839	0.096269	0.115656	0.124367	4.52604
FxaC_10g02861.t1	2.99411	3.579	1.63094	2.14966	2.9591	2.66444	0.69896	1.78211	2.22334	1.44698	0.964954	1.40739	4.2305	5.34649	5.8897	2.73009	3.86257	3.46411	3.52951	4.6224	2.47714	2.59259	2.52989	2.2918	2.34537	2.33601	1.68586	4.71527	4.01652	3.4565	1.9234	3.21505	2.41228	4.951	5.26596	5.18958	1.97672	2.38626	1.69219	3.86582	5.01628	4.2232	3.23992	2.74509	3.69215	2.07794	1.98332	1.82192	4.54975
FxaC_10g02940.t1	5.65671	7.89895	5.82676	4.42544	3.46304	2.9778	5.33523	6.31233	5.28303	6.51415	5.92418	7.10745	3.06911	2.67521	2.6876	3.33848	3.34231	2.8622	3.13232	4.07535	3.98542	2.87452	3.10866	3.72887	8.67599	7.58798	9.95329	5.1723	3.99347	5.06994	3.69362	3.89744	9.23774	4.88628	4.29465	4.42056	3.93014	4.18433	3.69209	2.83676	3.90891	3.39782	31.6571	26.4511	14.3309	16.208	9.31208	5.8579	7.43987
FxaC_10g03040.t1	2.37918	2.69862	2.4538	1.4621	1.73685	2.04533	0.999807	1.6311	1.40986	2.39065	2.10243	2.70742	1.52092	0.832371	1.1293	1.68709	1.73174	1.49944	2.60656	1.94829	2.02622	1.73678	2.82835	2.36598	2.64873	2.82338	2.89354	7.77185	7.59052	7.69266	1.99622	1.78142	4.52437	4.98481	4.68513	5.01688	1.59084	2.16279	2.27975	4.80155	5.05893	3.91926	3.09933	4.51519	5.26162	3.20923	2.65944	3.769	7.81249
FxaC_10g03060.t1	11.5446	31.4158	18.8912	3.86242	2.80707	7.16283	1.92936	0.989595	0.38797	1.12253	0.908285	0.815597	1.03784	0.969771	0.955826	2.27562	3.48354	1.40294	1.84829	2.92114	1.04808	0	1.05288	1.95869	10.6297	8.97051	7.67377	19.4906	88.8419	47.9748	0.737553	1.4688	2.54566	23.5353	30.5841	47.2817	2.19851	3.35022	1.42493	54.7182	66.1106	64.4102	17.4089	22.8302	11.3638	69.2009	29.4319	15.2451	146.905
FxaC_10g03240.t1	21.6925	24.9069	17.6592	21.7374	24.6915	21.9813	19.0317	25.1093	33.0677	18.7821	18.8095	19.6711	33.8784	41.1292	32.9982	33.3487	35.95	36.0807	27.3831	29.376	32.1363	25.027	19.8856	26.6263	16.648	12.2036	16.2763	1.68728	2.18762	2.56218	22.9488	22.8318	19.8021	1.95411	1.30173	2.32479	48.4583	39.8394	46.4849	1.53504	1.28144	1.82981	10.092	6.85744	6.01476	5.38263	5.94871	3.80413	2.98187
FxaC_10g03340.t1	0.352779	0.197867	0.400754	0.601177	1.49519	1.0027	0.799034	0.773413	0.473942	0.17048	0.281805	1.32263	2.153	2.35502	1.56752	0.492309	1.53618	0.387144	0.702751	1.10624	0.536925	1.07583	1.08901	1.42661	0.513191	1.5253	0.86793	0.613104	0.394995	0.610129	0.707481	0.573015	0.416604	0.807608	1.44087	0.544446	0.796443	0.909814	0.710446	0.284793	0.497491	0.826371	0.87267	0.809581	0.770506	0.641103	0.124684	0.308656	1.66328
FxaC_10g03380.t1	1.68819	3.22331	0.721063	2.25004	1.99089	1.80995	3.83798	3.77783	2.90577	1.11245	2.929	1.19118	10.7878	8.03113	8.56366	2.88813	7.19986	3.2136	11.3446	10.7613	11.1758	3.54088	3.74013	3.67309	2.4662	1.29266	1.64967	7.51285	8.01193	8.81553	2.46966	3.00012	4.49536	8.08784	7.25955	8.19801	3.9817	4.12028	3.63801	8.01137	7.43913	7.34271	3.31886	3.47422	4.13904	1.54725	2.30814	1.98202	11.7919
FxaC_10g03390.t1	3.09528	4.60176	2.61613	4.87178	4.6353	4.36019	8.82209	6.64614	6.58368	4.47194	4.82946	4.97047	7.50244	7.20232	6.03421	5.757	5.77646	5.65256	5.93658	9.482	7.49592	6.23475	4.21907	4.59044	5.09117	6.12479	6.07028	7.70405	8.16204	7.32007	6.05431	5.69674	10.5496	9.11912	8.39383	9.84808	6.53826	4.80954	5.56151	9.34702	9.19821	8.3976	5.97702	8.66441	10.5288	5.13017	6.69847	5.32622	10.1871
FxaC_10g03700.t1	2.35642	1.49742	3.31735	2.66628	2.79255	3.48367	2.32907	3.11937	2.97699	2.76887	2.83047	2.45128	1.75227	1.0228	2.08463	1.95345	1.88614	1.69111	2.53982	1.95386	2.20549	2.41708	2.30119	1.80957	3.27948	3.51052	2.99475	2.14407	1.55555	2.43498	2.48638	2.61998	5.48902	2.44275	2.16904	2.57858	2.22447	2.39845	1.7225	2.65074	2.59492	1.31746	3.19116	3.53755	3.57405	3.38828	3.41069	3.7714	2.55952
FxaC_10g03710.t1	28.7025	40.7196	48.8878	86.7031	107.858	92.901	59.4617	49.6577	34.7618	59.7781	85.3524	53.3644	100.788	106.72	121.136	142.737	134.147	104.895	103.269	100.706	110.227	161.81	162.921	185.238	57.0645	92.1657	48.3766	106.989	71.08	98.7209	61.6781	55.7848	48.1007	72.3334	79.9423	81.0375	94.4042	95.619	67.4082	59.6531	66.4703	72.1916	82.9716	73.032	72.0982	49.8695	50.8709	69.181	130.846
FxaC_10g03710.t2	5.75992	11.5816	13.584	14.6066	18.722	23.7327	6.46028	5.66053	6.10553	8.97447	13.604	9.61191	27.4554	20.2197	34.4244	29.3242	35.0544	34.0381	25.1666	29.6539	24.15	36.4932	32.5818	32.0132	7.43336	17.1755	5.86965	15.3742	15.0882	17.6128	9.05851	8.85886	6.94916	17.0306	13.7259	13.8267	17.6226	14.6302	12.4143	12.6328	13.3566	16.2887	18.0824	13.1773	8.554	13.6505	8.17586	14.4813	22.3885
FxaC_10g04190.t1	2.36625	2.15417	2.57192	3.80542	2.95405	3.22978	4.57638	5.8516	7.55795	5.33806	4.84159	4.15004	3.92782	3.44602	4.71221	4.45943	3.48826	4.0697	4.77871	4.42952	4.47303	3.46915	4.86009	4.58073	2.26039	2.70292	3.00906	9.96839	9.6226	11.0793	2.83163	3.05526	4.15131	10.0178	11.261	12.2762	3.13921	2.95831	2.68899	9.8408	9.70306	10.7025	2.14684	3.99585	4.13405	3.08668	2.17751	2.85853	9.07876
FxaC_10g04290.t2	0.24992	0.35881	0.774297	0.288763	0.706209	0.44106	0.811665	0.401501	0.425682	0.421709	0.278681	0.594214	0.213695	0.090822	0.07922	0.251627	0.448261	0.225524	0.388045	0.418999	0.586684	0.186149	0.471292	0.270591	0.942019	1.44416	1.46462	0.819047	0.785218	0.877533	0.562106	0.537134	2.51754	0.958051	1.41712	0.961604	0.478909	0.506797	0.45835	0.373312	0.40728	0.474599	2.33516	1.82327	1.89261	1.94185	0.683823	1.40789	1.19338
FxaC_10g04290.t3	0.435934	0.54437	0.460104	1.43359	1.76646	2.73612	0.65684	0.903362	0.457807	1.31311	0.319391	1.56503	0.072046	0.400022	0.058136	1.14111	0.682001	0.929126	0.493954	0.413976	0.189206	2.12012	2.13973	2.41668	6.01199	4.4495	5.5009	2.84103	3.50534	4.16442	2.35366	3.79921	2.5888	4.13357	4.2752	3.91926	1.23549	0.590063	1.71527	2.30465	2.91243	3.8287	4.25178	4.7952	5.759	7.65556	4.08216	4.64962	2.35651
FxaC_10g04410.t1	5.14381	3.49103	4.97891	3.90388	4.40184	3.90463	5.2594	4.26433	5.75358	3.66229	3.90501	3.97159	2.7924	2.73818	2.25645	4.105	3.72771	4.3776	3.22042	3.8939	5.00265	4.28202	3.69579	3.10961	3.47124	6.12385	3.49421	28.1952	27.557	25.5464	3.35072	4.58561	8.31944	15.0613	18.865	19.1127	2.89752	2.87509	3.1489	16.1737	19.8213	16.9741	3.60211	4.59833	8.85007	5.7764	6.29645	8.70664	15.887
FxaC_10g04670.t1	5.09244	4.60991	2.77746	4.35077	6.15944	4.91554	3.21723	3.11961	3.37387	2.64245	4.33692	3.47539	10.724	11.2678	12.3969	6.35373	9.28866	7.49364	6.4787	9.6224	6.25024	10.1874	10.6755	9.06566	3.37399	4.1689	3.65639	8.23165	7.11204	5.17001	7.92014	8.73662	6.12372	7.81181	8.72978	6.87685	4.62136	6.31471	4.63375	5.28362	4.96315	4.90602	2.92699	1.21422	2.07258	0.824557	0.804733	0.858302	7.95927
FxaC_10g04790.t1	32.6773	25.5327	31.5044	191.222	170.751	102.847	107.414	186.797	150.3	352.584	344.387	319.372	97.9862	79.3604	104.215	125.094	100.428	91.4888	192.014	180.069	185.638	135.786	173.993	142.929	126.276	116.196	158.509	138.822	103.609	85.1187	249.035	211.242	180.347	95.1317	107.489	99.5342	139.631	168.343	155.331	69.1228	83.6747	80.087	56.0051	64.5951	100.851	68.1895	93.8622	105.147	103.403
FxaC_10g04910.t1	4.56962	5.63431	3.69525	4.07767	3.68898	2.53695	2.42882	3.33835	4.16616	8.54807	5.43329	9.83858	2.5129	3.14606	2.45542	1.90986	2.39138	2.18158	3.50564	3.76545	3.82882	3.36019	2.89799	3.95426	5.50987	5.14603	6.64971	2.65631	3.65168	3.50305	10.4786	9.46943	14.7491	2.33032	2.34747	2.04048	5.59194	5.64988	5.5041	1.51063	1.39631	1.45424	2.97907	1.0704	1.54195	1.44111	1.24287	1.52104	2.57611
FxaC_10g05060.t1	0.567163	1.39007	0.179109	0	0.070414	0	0	0	0	0	0.119198	0	0	0.067569	0.127456	0.07443	0	0	0.062952	0	0.071409	0	0	0.085105	0.244818	0.178048	0.513981	3.43116	2.57212	2.38322	0	0	0	6.79822	5.34476	5.92067	0	0	0.064821	4.92798	6.15123	4.80441	0.930827	0.18624	0.06706	0.313341	0	0.09928	1.68361
FxaC_10g05090.t1	4.15522	9.51605	4.44196	1.62443	5.32788	5.1104	2.20227	2.77259	2.09174	0.402814	1.85879	0.186696	19.668	24.4957	21.7553	5.64774	13.6668	10.0148	6.29991	7.13224	4.15096	8.08007	6.31315	3.37084	0.608464	2.37859	2.91515	49.4254	37.5535	30.6784	3.4045	5.0045	3.82593	83.7216	77.2927	85.3104	2.76988	3.74015	1.86943	83.9444	95.3104	90.131	3.55991	0.325692	0.774131	1.35259	0.183979	0.55474	28.864
FxaC_10g05110.t1	133.447	126.699	82.3208	140.662	144.649	120.159	99.0946	110.487	141.825	143.736	118.034	132.908	193.591	260.852	184.062	148.094	161.66	166.545	198.197	194.135	186.04	146.402	113.84	141.351	113.368	100.758	125.84	13.9825	15.8645	14.4349	161.664	148.921	152.942	12.3559	10.6041	11.4044	233.066	195.017	230.016	13.2374	10.5993	12.9672	93.9999	53.6722	22.667	23.7265	24.6975	8.70117	16.0945
FxaC_10g05140.t1	11.3643	12.5682	22.9339	7.47136	7.96076	7.0304	12.4128	18.3115	13.7987	13.1241	14.8225	11.8732	8.31233	4.88912	6.99881	5.7625	5.57238	5.37622	6.95217	9.14028	5.10707	4.44244	4.58769	5.09712	5.99446	8.29334	9.87969	2.66171	2.04632	3.20687	4.36272	5.54359	11.4917	1.35841	1.1005	0.839224	4.49517	8.28787	4.26967	0.731881	1.25968	1.17647	35.2481	137.381	73.2016	78.2451	62.8796	54.8336	6.11132
FxaC_10g05260.t1	0.748559	1.11177	0.991773	1.16695	0.909514	0.771095	0.311615	0.418559	0.491676	1.1844	1.41388	0.979334	0.365411	0.626754	0.552192	0.828238	0.506354	0.971413	0.482709	0.577608	0.35425	1.34425	1.18391	1.47849	1.31848	1.85509	1.85493	4.57718	5.96964	4.88211	0.526457	0.903513	1.38715	3.70393	3.38758	4.59601	0.796524	1.06997	0.735998	3.15887	4.88866	3.14143	1.20618	1.38694	1.63562	1.70085	1.091	1.76319	2.70665
FxaC_10g05270.t1	3.80183	3.95441	2.40911	4.57955	5.33543	4.74004	3.67711	2.74139	3.74213	6.46335	3.37438	6.18132	4.78549	6.4292	4.41403	4.45033	6.6436	5.24288	3.9311	5.03846	5.05344	5.6501	4.35165	5.97711	5.16372	5.60836	6.71907	4.40607	3.45446	3.30057	10.5578	9.90295	18.4597	3.6336	3.28626	3.85899	9.46738	7.55265	9.73258	2.77908	3.61811	3.34864	2.19412	2.09396	2.10709	2.56794	2.69124	2.45329	2.40764
FxaC_10g05370.t1	112.189	137.282	107.984	0.735592	1.06696	0.453855	35.8172	23.9476	40.4056	0.384003	0.391039	0.930122	1.65685	3.36229	1.53314	2.93009	1.72507	2.108	0.82608	1.4842	1.24941	1.75766	1.09538	1.30289	0.178477	1.1682	0.481758	0.192208	0	0.300946	0.14017	0	12.636	0	0	0	3.84012	3.06514	5.88153	0	0	0	0.145412	0.407316	0.586657	0.137296	3.89992	4.01692	0
FxaC_10g05470.t1	10.3474	7.1877	9.03669	16.1746	15.7156	12.5252	10.215	13.4325	15.05	15.1045	14.4113	15.5077	13.4899	13.0601	17.575	17.6879	14.2131	13.5626	11.9884	13.3233	10.6901	18.471	16.9432	13.688	10.5965	13.7678	12.5837	30.1399	30.004	24.0264	11.2554	13.8699	9.55522	32.1402	36.7241	30.4323	13.8722	11.8068	13.5546	32.854	33.5784	30.0534	9.54379	12.8499	18.2993	12.7951	14.6593	17.766	24.8995
FxaC_10g05481.t1	15.0175	18.3422	9.11582	13.8494	22.8386	19.9851	10.2117	13.306	13.7389	14.0332	15.8341	15.3063	22.2461	25.6942	27.8005	27.2489	24.5651	26.0326	17.9405	16.0663	14.2531	29.0344	28.6119	20.3101	15.3052	19.8532	15.9676	36.2714	30.2156	31.7757	13.7656	14.8348	13.4334	45.1658	39.0305	39.8994	23.6593	21.8229	19.2457	37.8916	45.7133	40.7077	9.88344	7.45285	11.3887	8.45871	7.25744	8.98209	36.0509
FxaC_10g05482.t1	2.23608	1.9736	1.82247	10.8939	11.6057	7.71432	12.8233	19.3027	19.4932	14.8657	25.1353	15.1644	18.1783	12.8784	15.5178	14.4313	12.2556	14.1694	17.7124	16.3543	14.4806	13.4474	18.9249	13.8945	5.48589	6.78741	8.03481	7.26301	6.22314	4.708	15.0765	14.0833	15.7209	9.51846	9.49644	8.61766	19.9419	18.7544	19.5599	7.76352	3.49884	6.6394	2.35482	3.08539	3.43157	2.45713	3.45449	2.47857	3.65858
FxaC_10g05660.t1	14.9069	29.2531	19.2382	11.9635	12.4548	13.9711	15.5194	15.5574	15.2093	14.6353	19.2469	20.007	12.257	13.035	14.1649	17.897	16.1775	15.7075	13.2339	11.8699	11.3054	14.0214	14.6626	20.1866	24.8997	32.7109	31.6953	15.5218	15.8944	12.0041	12.9123	12.2828	9.08742	17.3083	21.1645	23.2567	18.1924	15.7686	13.9927	18.6771	23.8944	19.4298	57.7366	37.4207	32.4012	41.2353	25.6229	16.5028	21.077
FxaC_10g05700.t1	42.47	57.937	36.7582	28.5706	43.567	32.6917	31.4745	36.4432	31.3674	11.7121	30.746	11.5843	167.506	158.617	175.862	64.2286	85.1695	77.8428	73.2656	88.0983	61.3895	73.0922	69.9715	53.3622	11.4563	22.5958	19.0251	38.699	42.591	38.6339	26.0705	27.6411	6.0854	43.2271	45.4235	50.1102	41.7656	39.1319	34.6642	47.6952	43.1415	45.755	23.8457	10.3398	20.7024	9.94133	7.42967	13.7833	66.2068
FxaC_10g05730.t1	3.2763	3.61539	3.51761	3.04471	2.62315	0.995668	8.35732	7.26178	7.77899	1.82211	2.49118	4.2254	0.88468	1.08513	1.1389	0.702194	0.593401	1.27601	1.02383	0.815466	1.51228	0.635014	0.690739	0.819537	0	1.13923	0.832111	2.97043	2.40991	2.7778	0.907309	0.631245	0.455462	2.51173	2.57938	2.45236	2.10068	1.1151	2.46327	3.03874	3.32468	1.66535	0.215635	0.89398	1.28779	0.602984	1.73224	1.79553	2.43217
FxaC_10g05810.t1	20.0738	19.9963	19.7083	18.3093	19.208	16.244	29.2545	31.4349	36.055	33.6266	35.8346	31.5936	27.7977	32.4502	32.8793	31.2402	31.2037	28.6035	27.8092	26.721	30.7107	24.6409	31.036	25.7291	22.5825	27.798	23.9165	32.1879	37.164	35.9798	26.2211	25.5363	25.2468	48.2973	46.2501	42.2313	27.3842	26.049	25.6848	47.0985	50.0129	47.704	18.7299	23.9515	31.2423	15.1607	21.9377	24.9785	39.0987
FxaC_10g05830.t1	2.92757	3.99445	3.40258	2.86483	3.68146	2.55403	2.6906	3.54182	3.26681	3.80609	3.8849	4.33026	2.47629	2.4366	2.75679	3.07311	2.91743	2.62109	3.38595	3.42111	3.39549	2.93653	3.61567	2.79833	3.16851	3.50065	4.37654	7.95545	7.61606	8.73055	3.19839	2.78846	3.6934	6.7685	6.60618	6.23537	3.96589	3.65807	3.36814	5.98191	6.7342	5.26895	3.26901	3.71067	3.32757	3.16849	2.34708	2.41337	6.87444
FxaC_10g05860.t1	2.13767	2.01132	2.28325	6.74692	7.11991	5.25172	0.228103	0.355689	0.892254	2.97443	2.36654	3.19572	8.65761	8.8949	7.97418	7.53775	8.73445	8.10426	17.0326	13.9051	14.0391	10.807	11.9901	12.8346	4.42951	5.63038	5.66842	0.546493	0.362969	0.869621	6.06191	4.72629	2.03179	0.328991	0.327055	0.311993	7.65152	5.23031	6.81219	0.136277	0.036263	0.079476	5.67957	20.832	4.91456	4.22451	2.46673	2.33098	2.51343
FxaC_10g05900.t1	15.4372	22.8091	21.4461	42.466	39.1322	25.1006	13.6406	15.0865	15.1298	23.2577	22.457	28.0642	42.6573	39.1928	29.8537	29.5279	42.1521	35.3286	43.0898	45.9506	59.8095	37.7487	45.1478	39.0869	39.1798	40.0331	42.4133	85.1944	83.5941	76.9514	40.9869	36.1958	75.0244	35.0734	37.3014	37.4501	36.9226	39.5542	43.8187	31.8181	41.3876	32.416	41.1575	33.2104	68.697	30.9226	37.4837	61.2756	114.664
FxaC_10g05910.t1	101.968	133.51	129.686	42.1094	34.6483	62.6235	61.0131	41.1096	42.3816	34.0987	29.5589	31.8374	29.0924	28.6182	28.8264	32.194	38.2868	32.4717	30.0629	33.6183	31.4016	37.3611	36.7434	33.8712	115.616	93.9016	83.6734	9.25398	15.5107	16.5461	21.629	26.9936	32.7788	11.3781	8.65724	12.7098	31.5936	41.4772	30.9189	19.1588	25.1994	16.8	177.929	206.944	116.282	121.119	73.5763	54.9389	29.2806
FxaC_10g05960.t1	53.8684	42.9531	29.5588	31.2296	42.7732	37.3762	42.4215	38.8383	48.2259	34.8554	35.0578	35.4711	29.3624	28.3452	31.3961	28.9881	37.8771	29.8119	38.4715	35.6728	49.246	24.9946	28.6574	29.2886	31.2198	35.8607	33.0217	72.9993	45.4965	52.6186	27.7019	39.8724	53.5095	45.957	47.8139	57.675	33.0435	30.9825	32.3492	29.7617	27.2698	34.3488	34.9913	54.8768	46.5609	21.9538	24.6917	42.605	53.5364
FxaC_10g06070.t1	1.54664	1.8034	2.15482	0.610557	0.229978	1.05943	0.085509	0.011824	0.055625	0.168989	0.02658	0.087712	0.028408	0.055142	0	0.092104	0.207043	0.10524	0.064917	0.038171	0.044183	0.09945	0.103296	0.070208	4.91496	3.81916	5.72456	0.054376	0.081805	0.01419	0.026436	0.143582	0.351616	0	0.04662	0.034291	0.20892	0.353818	0.066028	0.013451	0.059021	0.031173	3.63819	4.58252	3.94173	5.22466	2.24348	1.37594	0.090908
FxaC_10g06230.t5	8.48425	7.68879	3.49152	8.3714	8.83732	7.80231	9.45065	7.67934	10.0169	8.7784	5.97006	8.25621	13.1634	17.7821	11.8013	9.34333	12.7934	12.8352	7.05694	9.00787	7.48625	8.64044	7.64353	7.33331	6.58976	7.57445	10.3927	6.2585	4.94207	4.6687	9.75441	8.99935	15.4602	6.11716	5.64099	4.27932	6.87969	7.47242	8.15441	5.3748	5.00605	4.40273	4.59908	2.74244	2.85927	3.67977	3.27197	3.73704	4.0298
FxaC_10g06320.t2	8.75623	5.17398	3.77664	38.8718	31.5426	19.2554	25.5971	30.3007	27.1686	99.111	56.1693	97.1993	12.7955	11.4488	13.2614	36.8486	24.129	27.8158	25.719	18.4138	20.8255	46.041	55.568	46.5819	30.2488	26.5534	23.8303	7.91926	8.32093	9.56466	49.7212	49.1955	33.2088	6.27236	8.34787	7.20584	29.1085	38.0079	37.2101	6.38415	6.50945	7.52692	12.0581	25.479	27.1168	15.4625	23.0444	20.3948	7.52064
FxaC_10g06391.t1	1.3703	1.83893	1.1688	1.53375	1.02605	1.58071	0.842108	1.41047	1.28445	1.54739	1.65963	1.10164	0.883951	0.77744	0.995886	0.483819	0.838962	0.756845	0.707578	1.12254	0.723224	1.08708	1.29227	0.961558	0.788207	2.65345	1.62707	20.0494	19.7848	19.6353	1.23841	1.52303	2.53392	19.3875	16.3171	19.1357	0.692758	1.07596	0.52995	14.767	15.2531	14.8188	1.26363	1.81834	1.59267	2.46685	1.89125	1.78717	11.0417
FxaC_10g06460.t1	7.28136	5.86239	6.37599	5.4869	6.4531	5.15766	10.4632	12.8224	12.9343	7.72807	8.56078	7.94835	4.4832	4.82824	5.11935	6.47033	4.92889	5.82628	5.71132	4.98907	6.41966	6.17273	6.40126	6.13954	5.11762	6.69059	7.20806	19.578	18.649	18.7407	5.92813	7.35165	12.1787	18.2309	18.9982	17.6632	8.06993	7.95101	7.7976	18.1529	18.7808	18.4254	5.70472	10.477	10.633	7.11394	6.86036	8.2387	13.5232
FxaC_10g06500.t1	1.04061	2.74434	1.38818	0.383616	0.739422	0.575167	0.191688	0.110388	0.380703	0.288739	0.449706	0.299304	0.721179	0.671473	1.10093	0.633875	0.978203	0.507121	0.477878	0.625533	1.00087	0.775012	1.24023	1.18788	0.717668	1.47959	1.29532	1.28925	1.33995	1.61769	0.718258	0.756141	0.626366	1.53691	1.65264	1.39393	0.842585	0.840428	0.93597	0.987668	2.18788	1.71509	4.14893	3.04555	2.64755	2.82799	1.391	1.13988	2.78035
FxaC_10g06510.t1	3.48981	3.64701	2.31388	2.9637	4.25207	2.67231	6.20999	6.24535	6.80571	7.56431	8.40972	8.97978	8.73317	8.56573	10.127	11.0043	9.83655	8.73208	7.75354	5.91718	6.14399	11.8835	10.7101	8.75647	2.16218	2.70027	1.54773	1.36097	1.19748	2.39872	2.37932	2.51668	5.17291	2.00737	2.2399	2.52197	5.35483	4.54403	3.45207	1.05645	0.825518	1.06009	1.51063	0.993002	0.740107	0.647238	0.560705	0.621536	1.98906
FxaC_10g06541.t1	9.44296	10.285	13.7845	7.38545	6.36762	8.98653	7.98141	8.97555	10.2079	13.1293	9.83787	11.459	1.96052	1.60756	3.20301	3.23216	3.43261	2.732	3.83217	2.99263	2.68864	4.70753	5.26935	4.21024	12.0539	16.6576	11.7896	22.6277	25.683	28.9936	3.83473	5.03589	6.86238	9.83245	10.4323	10.7889	4.65123	5.18504	3.34442	8.51481	12.0982	8.19286	12.2084	16.5196	11.6764	14.1246	10.6572	8.49109	20.7061
FxaC_10g06610.t1	3.7189	4.74113	2.15123	1.70487	1.93998	1.45944	5.02189	6.14692	6.29031	3.59951	2.73949	3.38871	2.11215	1.66707	1.47412	1.58066	1.65786	1.893	1.80531	1.67505	1.76286	2.05131	1.96569	2.2651	2.9722	3.65176	3.47619	10.8829	11.9194	11.2807	2.9665	2.38238	6.24648	10.1148	10.8837	10.5144	2.52156	3.32993	3.34252	8.90182	11.1946	9.83722	3.23477	1.56046	3.54296	1.95182	2.58353	4.3739	8.16164
FxaC_10g06772.t1	31.0538	28.6575	13.1121	53.9009	44.1964	31.3685	80.9698	63.6032	74.2858	57.0571	53.8628	57.3188	66.5613	79.0313	60.0117	66.4275	59.4232	73.2406	64.4672	60.4208	64.6201	45.5905	38.6587	45.4655	43.8576	43.8881	41.8589	0	0	0	54.6475	49.5502	12.5349	0.457991	0.313336	0	79.4101	73.9216	83.2628	0	0	0.313818	17.7223	11.3718	8.03991	4.86787	8.45378	3.16824	0.381155
FxaC_10g06810.t2	339.152	437.098	481.455	147.954	120.623	185.668	283.393	141.546	158.862	90.0825	83.7547	84.1482	82.6167	90.7366	109.038	112.899	113.787	105.878	104.616	114.384	119.272	130.191	130.461	121.633	362.407	300.16	293.783	31.5273	28.7203	68.1834	75.2483	79.8399	32.859	30.5704	32.0772	38.4053	104.903	119.157	88.49	47.7087	63.3595	43.6326	611.968	600.41	331.109	427.766	206.395	168.866	98.3646
FxaC_10g06830.t1	5.0196	8.37259	6.31249	12.5036	13.2141	12.219	10.245	12.8227	12.907	15.9624	9.64296	21.9832	15.736	16.6172	8.63943	21.4442	16.1617	16.5024	12.6976	19.8771	29.2165	14.1975	18.4559	16.2398	17.5205	19.6262	19.4134	39.7894	39.661	33.9158	14.2616	16.0328	36.7039	19.67	21.9293	21.7123	19.1878	19.109	17.2622	20.1243	16.4459	19.8574	18.1802	18.7691	29.0208	15.0926	9.64982	25.8198	37.7986
FxaC_10g07410.t1	1.81268	3.66191	2.10325	1.03988	0.837262	0.918971	0.185707	0.703025	0.882544	0	0.686897	1.36203	1.12089	1.05164	0.896687	1.26319	1.76058	1.06606	1.24972	1.25832	0.609247	1.53205	2.11245	1.86605	1.6527	3.40001	3.11696	3.09654	2.81677	2.17124	0.639235	0.994124	1.76558	3.65329	3.77135	4.85977	1.46338	1.72013	0.937874	4.77796	3.32701	4.07735	3.75628	4.2988	2.81143	2.47377	1.64812	1.34067	2.34989
FxaC_10g07530.t1	5.77992	6.8714	1.59845	7.54625	5.88815	2.48761	8.4746	14.3814	17.7268	28.0357	17.5175	34.7474	1.49819	0.349966	1.82004	2.35412	4.39846	4.20942	2.91395	1.57368	4.37107	2.3244	2.05139	3.00868	23.1993	24.5486	31.861	27.3434	27.0004	38.7794	18.7674	11.0074	11.9217	19.2659	17.2922	14.3873	11.5167	10.9994	7.7058	9.44126	20.7901	17.6932	3.44375	2.0312	2.49668	1.36902	4.71267	3.5307	32.9894
FxaC_10g07620.t1	2.79289	3.34269	4.74412	3.58685	3.33655	1.50294	15.4466	15.5609	17.9265	1.68846	1.43402	2.09398	1.35092	0.506227	0.473018	1.00134	1.22337	1.01672	1.21707	0.707644	3.11862	1.35905	1.42957	1.8156	3.85176	2.49612	5.85716	0.759567	0.692117	0.954361	4.0966	7.54953	36.4713	0.479685	0.711999	0.666859	4.72087	6.20633	7.80569	0.033137	0.202425	0.07618	2.47044	5.68841	17.4695	8.42349	18.0044	26.4082	0.55082
FxaC_10g07940.t1	9.41726	15.9053	16.9795	4.48614	1.37314	5.26384	2.35739	3.22559	2.33282	3.25025	3.67685	3.29563	2.29152	3.04484	2.17367	1.37213	3.7964	2.65713	4.25438	2.25508	3.17949	4.58609	3.10167	5.04801	14.1067	11.1562	11.1518	19.5659	24.0823	25.1185	2.34638	2.34556	3.78735	15.354	17.7464	18.3929	2.17197	3.93064	2.48216	18.2168	20.4904	15.5872	15.9376	11.9345	11.709	13.6737	9.18082	6.83477	26.7057
FxaC_10g08120.t1	5.35841	9.835	6.8702	5.46201	3.7237	6.39245	2.22222	2.29319	2.23473	5.81722	4.28224	4.03827	1.17097	1.14713	1.45724	2.68956	3.59633	1.90009	1.55803	1.00925	1.82887	4.55634	3.51299	3.85922	11.9076	10.4835	11.8868	18.0551	22.1794	21.5436	2.99871	3.64619	4.95179	11.2876	11.8548	13.8749	2.80883	4.09249	2.92541	12.4273	16.6618	15.8145	4.21148	4.2923	5.4086	7.9962	6.07117	5.34346	7.88014
FxaC_10g08300.t1	1.21144	10.2521	28.7599	7.03719	1.15928	20.0394	0	2.77813	5.60018	3.20034	1.64736	0	3.65306	1.58361	0.377461	0	7.07714	1.22884	0.372866	0	0	7.82436	10.4845	3.79215	39.9035	73.1648	127.653	1.04108	0	0	6.92762	9.833	2.25154	0	0	0	0.799988	1.84467	2.0733	0.193139	0	0	130.883	230.07	165.934	430.036	266.992	177.489	7.90625
FxaC_10g08551.t1	6.84262	10.4221	9.3107	8.74653	9.38855	7.31126	5.90066	7.76148	6.32475	10.4105	10.1949	9.14367	17.5388	16.4238	13.539	13.881	12.2545	10.4549	15.2985	14.9911	18.1813	14.5493	20.3797	13.4287	8.31202	6.86601	7.76769	22.7517	15.8388	17.1135	8.53081	9.50042	17.4345	23.3149	20.4018	20.2374	13.6606	10.4789	11.1173	19.9154	21.3507	20.647	11.7376	9.0142	12.356	8.25121	7.21711	7.70326	22.2645
FxaC_10g08750.t1	43.6186	49.0116	22.9835	42.9867	78.082	61.7871	24.5564	30.1361	35.1964	30.6028	41.7352	30.6681	73.3464	82.0957	92.1125	79.3847	69.2385	73.3216	51.6043	51.6582	37.6486	66.2662	63.9826	49.111	22.5716	44.6297	31.9252	9.81435	9.30001	13.4414	30.4986	27.8961	25.1465	15.352	13.0729	14.1012	51.3956	49.8822	41.8636	12.6555	18.0155	17.8418	14.7509	11.4559	16.1215	6.43222	9.44666	17.4704	20.7637
FxaC_10g09111.t1	1.12309	1.39193	0.767113	1.97743	2.55608	2.14383	0.680749	1.05484	1.351	1.25026	2.24256	0.85579	2.29254	2.18175	2.72825	2.83421	2.6865	2.79137	1.02274	1.25569	0.778843	4.43338	4.94522	2.7618	0.786953	1.03099	0.993259	7.59683	6.38134	6.16486	2.45505	2.68474	5.33307	12.5245	12.4068	12.4389	3.06853	3.69914	3.50564	9.0819	9.78143	9.31429	0.1668	0.07815	0.066711	0.375136	0.453992	0.583669	3.73502
FxaC_10g09300.t1	13.706	15.3813	14.7045	25.693	31.3376	31.4485	12.8982	11.8458	15.4175	14.2735	17.1868	14.333	40.7484	52.8711	38.8916	27.1356	43.1531	39.6371	29.4309	34.6493	30.7782	34.7837	27.676	29.6417	18.141	19.2744	25.7628	8.10612	4.03207	4.37771	35.9521	33.0792	63.6641	6.68849	7.30662	6.473	26.0838	26.9804	35.5112	5.39319	4.95635	5.35786	10.4568	6.14618	13.5428	12.9678	11.0858	16.136	5.01617
FxaC_10g09380.t1	0.892364	1.2169	1.37751	3.75978	3.65592	8.39551	4.13697	5.77515	4.912	10.7856	5.48721	13.3386	0.76615	0.384804	0.337976	1.75204	1.83921	1.38018	0.631844	0.929599	1.22962	2.21971	2.48228	3.36111	19.8752	15.1258	20.5164	0	0	0	7.40672	8.33606	12.9372	0	0	0	4.62746	6.01403	4.74217	0	0	0	14.5502	10.3732	11.8671	19.6947	8.889	10.6198	0
FxaC_10g09450.t1	0.582024	0.394791	2.63177	0.548576	0.195021	1.51992	0.304023	0.498897	0.421831	0.338242	0.179078	0.193612	0.068984	0.033476	0.063833	0.074553	0.195547	0.141977	0.189168	0.244933	0.244423	0.219575	0.107502	0.150633	1.40035	2.69769	2.71204	0	0	0.068915	0.12894	0.488133	0.285046	0	0	0.041636	0.052362	0.15595	0.096203	0	0	0.037462	9.94672	6.73257	5.5233	19.0848	4.58703	4.23708	0.60967
FxaC_10g09550.t1	33.1502	31.8553	31.6152	56.6467	54.4857	59.8506	35.1189	41.0868	44.7402	53.8357	48.6201	41.0876	53.3487	64.1832	47.8951	55.9908	55.3174	52.903	55.5694	58.0644	60.8492	57.0374	48.0044	59.7126	45.3375	42.4659	46.3475	15.6819	12.4968	14.6689	66.9294	59.4151	39.1468	15.2257	18.4457	16.9747	77.822	85.5635	93.8321	14.8315	14.8069	16.3338	25.8894	12.594	11.4526	20.4364	20.836	16.0067	8.99675
FxaC_10g09880.t1	2.49215	3.77408	5.55145	1.26581	0.774828	1.32268	1.55583	1.47105	1.54556	2.39122	1.90263	2.69568	0.967542	0.805088	0.812526	1.35013	0.974628	1.20543	1.33569	1.55609	1.06085	0.795998	0.936378	1.46451	3.61429	4.51764	4.57041	0.180548	0.378902	0.626854	0.63234	0.93273	0.951359	0.236726	0.223951	0.287465	1.02723	0.845466	0.670305	0.32019	0.123088	0.27834	9.29121	5.62975	4.10977	6.99618	3.63724	3.19304	2.23535
FxaC_10g09900.t1	59.2646	68.3536	102.223	38.7582	35.262	53.0175	25.8886	11.2613	13.2155	10.2094	8.1831	7.20956	13.6215	14.5738	11.592	20.3404	24.6678	7.89889	12.3254	11.8654	7.39725	10.1517	9.17292	8.3536	44.5233	38.0177	55.8678	39.3039	113.44	43.022	18.3358	17.4527	2.36364	25.3759	26.8949	36.8926	22.0413	34.6991	21.7657	55.5874	66.5767	68.5458	93.4872	99.8397	85.4649	88.5955	95.4031	76.6088	106.665
FxaC_10g10090.t1	20.0891	23.7407	19.6593	9.3966	14.0303	15.4203	6.20707	6.00535	9.32681	6.45932	8.3795	7.2481	34.0226	46.0221	37.1918	17.795	27.9333	24.8258	25.9553	27.9	20.9898	23.4757	15.2618	18.8464	8.60125	11.863	14.4201	5.10722	4.68161	2.81748	17.0902	13.6609	24.9642	4.23305	4.0044	3.31642	16.8038	15.3003	17.203	4.0237	3.5468	3.25664	8.21552	3.98495	4.25277	4.21065	4.89351	3.77906	5.0877
FxaC_10g10580.t1	12.9926	12.4543	7.41331	13.5848	17.6393	12.9734	12.488	11.9993	14.6158	21.3996	27.3266	23.5231	19.0336	17.336	24.6561	20.3274	19.8512	18.7897	22.6647	15.7021	12.2661	37.0162	36.6128	26.452	9.30666	11.5039	10.5286	2.47757	4.03705	4.71595	16.5146	17.1307	17.8636	5.38724	4.94457	4.36861	25.0222	22.5679	18.4965	3.16315	3.34825	4.51569	16.7969	15.0945	5.81032	5.44214	8.41184	6.00838	16.6671
FxaC_10g10740.t1	2.88389	2.7759	2.52907	3.20047	3.72151	2.63653	2.68278	3.18899	3.54825	3.47775	3.20287	3.67197	1.49186	2.38949	1.88352	2.15511	2.45279	1.98654	2.36411	2.06673	2.15615	2.26959	3.27432	2.78275	3.705	4.07595	4.56486	11.3112	10.5152	11.2723	3.374	3.13659	4.48507	10.3405	8.86281	8.92409	2.94734	2.89099	2.54109	7.94232	9.15833	9.10846	1.56483	0.937932	1.36991	1.78091	0.989679	1.71664	8.0594
FxaC_10g10840.t1	1.39365	1.94555	1.55939	0.990694	1.69756	1.20076	1.63277	1.81375	2.62317	1.49808	1.52969	1.54344	1.31287	0.511064	1.16091	1.47252	1.60266	1.35765	0.891205	1.06326	0.813098	1.25942	1.64325	1.1305	1.36482	1.28301	1.97652	3.53198	4.06905	2.95332	1.52084	1.33292	3.62662	3.30722	3.04043	4.32345	1.58335	1.81623	1.44233	2.65243	3.55935	3.23807	1.43114	1.76768	1.61061	1.63345	2.0568	1.26218	1.9748
FxaC_10g10920.t1	0.753214	0.907648	0.255368	0.369554	0.670122	0.589285	0.767094	0.658994	0.939859	1.05524	1.20896	0.704951	0.99726	1.56656	1.42885	1.41648	1.17227	1.18533	0.91303	1.13332	0.461607	1.03824	1.31264	0.877491	0.469831	0.323075	0.353623	10.526	9.40181	9.24265	0.500231	0.403873	0.173164	15.0476	12.256	13.2754	0.495302	0.326437	0.447903	11.7238	11.3637	13.2649	0.24774	0.118578	0.173548	0.156812	0.136885	0.029857	4.80049
FxaC_10g11280.t1	0.24625	0.278487	0.480357	0.347057	0.600813	1.00235	1.44335	1.56458	0.95704	1.52341	0.438338	0.941867	0.116998	0.085447	0.074734	0.387138	0.234212	0.463287	0.241205	0.410044	0.315235	0.700779	0.949661	0.876535	3.60361	4.30511	10.626	0	0	0	0.5067	0.897593	0.693988	0	0	0	0.566319	1.41601	0.742912	0	0	0	3.59734	7.15636	4.32658	2.85405	2.27991	1.38532	0
FxaC_10g11500.t1	6.11633	6.42177	8.74791	9.04899	6.57005	7.70039	5.34667	2.85475	2.3093	4.25066	4.91143	4.25615	1.55293	1.32712	1.4106	4.90087	4.28517	2.84253	2.69519	1.79602	1.39985	3.44979	3.12747	3.1809	10.0981	10.1588	8.78796	7.02541	20.7626	14.3453	2.8966	3.54049	6.57255	6.02084	6.01628	9.22282	4.57939	5.52911	4.15635	11.0987	16.4472	16.5297	6.48299	6.80892	4.99621	10.6128	7.8414	6.15445	10.0377
FxaC_10g11591.t1	8.89629	10.6295	13.6618	3.90853	4.59383	7.25043	24.3186	16.5763	20.6742	6.57651	5.07164	5.74365	4.91299	2.43857	5.88187	4.86714	4.86665	3.44537	3.51921	3.62091	4.56285	3.63792	2.59292	3.58121	6.34432	5.45919	5.60853	0.51925	0.820771	0.302733	1.52418	1.90743	4.66762	0.374372	0.804258	0.803519	2.33685	2.82255	2.09911	0.810871	1.11882	0.772629	17.3246	19.5581	15.631	15.3478	10.2842	8.96509	2.90942
FxaC_10g11640.t1	1.18769	1.41884	1.40937	0.652982	0.650702	1.14518	2.49883	2.00005	2.62531	1.27574	0.806596	0.86251	0.614835	0.407109	0.319894	0.488315	0.929053	0.635483	0.580706	0.283601	0.479204	0.515236	0.590077	0.482313	0.771866	1.02738	0.778663	0.247808	0.042868	0.295256	0.471959	0.46801	0.584114	0.381729	0.241188	0.301767	0.309844	0.402024	0.506654	0.407992	0.409338	0.467774	1.8758	2.03098	2.18263	1.75718	1.69676	1.28847	0.41936
FxaC_10g11680.t1	1.96858	2.24749	2.21478	2.18937	1.9792	2.30363	2.22899	2.27225	1.85974	2.33309	2.36448	2.91506	1.48904	1.22208	1.53531	2.40655	1.65821	2.49367	1.57144	1.54971	1.99176	2.56383	3.52934	1.93324	2.61461	3.4936	2.46758	2.54459	2.73949	3.27017	1.52179	1.59718	3.49098	2.12151	2.62504	2.68689	1.7811	1.8416	1.6693	2.13751	2.94918	3.29104	2.87482	2.41442	2.93631	1.7176	1.62657	2.27419	5.47633
FxaC_10g11890.t1	3.46817	4.90092	1.97734	1.39697	1.81085	2.2863	0.903902	2.36893	3.30582	1.54855	0.879881	1.00972	1.05977	1.37641	0.641916	0.833353	1.55552	1.48612	0.667818	1.40024	1.07589	1.52542	1.66193	0.583474	1.15242	1.48031	2.04305	3.65703	2.52867	3.97077	1.05132	1.24293	2.95445	3.52799	3.1509	3.33948	1.27304	1.81906	1.61314	2.94154	3.27281	3.25025	1.33625	0.58696	1.11035	0.319036	0.907823	0.650609	2.17902
FxaC_10g11970.t1	3.22923	4.414	3.19534	1.63628	0.435911	1.12267	2.88895	2.37446	2.76457	1.78019	0.994573	0.958416	1.25409	1.10265	1.2292	0.408475	1.0482	0.96041	1.01411	1.68799	1.15937	0.483056	1.31742	0.332422	1.27229	2.05832	1.27684	2.84485	2.2122	2.47718	1.64928	1.03092	1.58924	2.72329	4.36956	2.57048	1.07762	1.72472	0.856299	2.42586	1.31428	3.1672	1.5147	1.14906	1.07645	0.827116	0.295837	1.03058	1.34388
FxaC_10g12000.t1	23.0905	20.9647	15.5098	19.2424	21.4296	23.6437	38.2587	24.1405	26.4229	31.565	17.5885	28.4661	44.3913	58.7531	32.5325	33.3853	43.5801	41.2438	28.0549	29.8223	28.5905	22.4092	27.6703	24.3488	19.1425	21.2386	24.411	10.9511	6.54492	6.22716	22.4336	27.178	40.7494	8.99989	12.5511	9.29664	32.1595	32.7034	33.6613	12.0708	13.6201	11.6771	10.5503	9.55125	11.739	13.5331	14.0418	10.9868	8.21786
FxaC_10g12120.t1	0.880706	3.10437	3.28466	1.35087	1.88579	3.25811	0.061663	0.130073	0.136557	0.132021	1.0169	0.295967	7.23569	6.12056	8.1137	2.31875	3.96783	2.70153	6.27829	8.11976	4.37295	3.17392	2.42488	2.28477	1.12526	2.11335	2.34253	0.039435	0.088989	0.131369	2.4954	2.44073	2.16414	0.074102	0.169049	0.101917	2.33305	3.04479	2.296	0	0.016051	0	2.49151	2.82265	2.01539	4.11681	2.06043	2.01241	0.79523
FxaC_10g12390.t1	2.42831	4.2637	9.00788	5.77349	6.82349	11.8102	5.86486	4.36564	3.77465	4.60088	6.32719	5.55182	1.93655	0.54295	1.22309	6.17689	6.60211	6.03724	2.50447	2.50032	1.87206	6.46292	5.1482	5.99041	11.1313	11.7039	16.7158	2.90716	6.81378	7.64875	6.53166	7.61374	9.38432	2.73187	2.87512	3.46343	7.69593	10.8279	9.13087	3.24658	5.66181	4.54895	27.9698	49.1821	48.9548	101.844	64.5913	59.2485	28.4399
FxaC_10g12490.t1	29.614	26.2277	34.8533	31.937	32.7507	32.297	35.3181	42.7712	43.2821	43.9487	46.9195	38.975	45.3766	42.259	59.4322	48.3186	41.513	48.206	54.2865	42.8896	44.9737	45.1642	50.7816	43.0853	31.8257	34.9344	26.8569	33.2099	34.2045	30.332	35.3967	30.5234	25.4667	33.7361	32.8535	34.6369	38.4424	37.532	35.5179	28.2776	27.2081	30.8021	36.3981	50.8274	49.0572	34.3667	38.5869	41.0633	35.6617
FxaC_10g12710.t1	0.787694	0.948598	0.576394	1.12716	0.813657	0.895569	0.407582	1.07363	0.768448	0.947486	0.833003	1.01317	0.144576	0.601226	0.25946	0.395772	0.374717	0.676764	0.584804	0.449571	0.640986	0.77201	0.95249	0.646161	0.814299	0.927349	1.09638	6.58876	5.457	5.39919	0.81274	1.13274	2.35911	5.80989	5.0319	6.4736	0.798101	0.874428	0.779309	4.91066	5.35139	5.32866	0.454016	0.362322	0.475682	0.632723	0.871381	1.06406	2.92572
FxaC_10g12800.t1	870.206	988.566	1018.27	392.423	481.6	738.821	566.925	586.651	480.53	415.883	571.164	404.236	547.159	528.38	646.838	602.962	601.343	627.629	564.874	559.91	501.29	701.992	714.96	568.947	449.262	690.97	574.595	679.884	725.878	628.922	285.351	328.463	363.82	483.317	521.38	492.775	491.192	438.011	408.648	663.163	695.271	687.074	1199.46	1014.48	637.882	1050.57	497.079	523.064	771.631
FxaC_10g12880.t1	15.8933	29.8797	20.5971	4.66535	6.23166	5.62171	6.38094	7.56357	9.6129	4.08298	4.8614	5.20514	1.9288	3.71472	3.39337	3.76396	4.11761	5.13212	2.7965	2.35992	1.49783	4.62054	4.37112	5.78125	5.4955	8.88475	8.69085	5.97395	6.53074	6.05078	2.63158	2.79842	2.86822	6.73498	6.48797	6.32864	6.47565	6.38005	5.89025	5.67582	5.78011	5.30697	19.7025	5.48714	3.44201	16.4486	7.46422	5.90146	5.02154
FxaC_10g12910.t1	16.6923	34.1461	25.3807	7.63646	8.20414	15.6673	2.12935	2.01682	1.95337	3.48378	3.57972	3.58264	2.02491	2.16949	2.0126	4.23559	4.8058	4.01809	1.7976	2.45264	2.10809	3.64639	4.1641	4.35313	18.3601	11.9069	20.0611	5.08428	6.44873	6.3983	2.31637	2.8037	4.03627	5.67442	5.62864	5.26633	6.44434	8.98041	4.00028	6.04633	6.88687	6.04213	31.9504	32.381	15.0777	76.5978	18.0035	14.0564	7.57977
FxaC_10g12940.t1	1.21121	1.54848	1.27371	3.25436	3.42275	2.14204	1.64447	1.18316	1.5611	3.74625	3.85219	3.91474	3.58431	2.96556	2.51798	3.90363	4.21317	5.06972	3.22788	2.68998	3.00106	5.92386	7.23567	5.17216	4.1592	2.69642	5.26485	0.239329	0.266387	0.235615	5.47537	5.5195	10.7972	0.123226	0.06316	0.046457	4.86304	5.34319	5.50205	0.018222	0.07996	0.062506	4.10404	1.36522	1.55618	1.94208	2.11962	1.99139	0.098814
FxaC_10g13200.t1	4.12389	2.76054	5.02325	3.18038	4.10997	4.90667	7.01213	8.73176	10.0834	2.92383	3.58729	3.82028	9.30324	14.1171	11.6057	7.57004	5.64832	10.6596	5.834	6.65145	6.32102	7.11609	5.93885	4.03297	4.50387	5.27387	7.47962	17.8312	13.4908	11.427	4.58715	2.21964	1.682	21.3547	20.6745	17.2623	3.61217	2.09797	1.86531	25.1349	23.0389	24.6273	18.5218	12.6646	10.7345	11.7778	7.95342	11.1142	12.0484
FxaC_10g13580.t1	1.55998	1.36749	1.3978	0.609257	0.390763	0.596214	1.75273	2.94979	1.86102	0.794456	0.436931	0.734691	3.60379	2.79693	3.37112	1.28761	1.48991	1.49782	4.40997	3.93305	3.2812	1.63366	1.1612	1.01567	1.22198	1.11098	0.69065	2.99111	2.5476	2.23089	0.943642	1.3298	0.491418	1.85615	2.47806	2.29338	1.30595	1.15217	1.07985	2.18807	2.14415	1.65645	4.48106	17.58	11.5357	1.40082	1.28584	1.27741	6.76305
FxaC_10g13604.t1	3.15301	6.84336	6.37496	4.32768	5.48136	3.85334	3.61523	3.54124	4.06845	2.90412	3.21395	4.12434	12.3265	11.3979	10.0309	4.66255	4.90073	4.30943	13.0313	14.5824	16.4408	6.41439	4.40183	5.29847	4.48054	5.87684	5.358	11.8417	10.6084	10.4528	6.89174	6.51774	6.4282	10.933	10.0795	9.48699	5.45005	6.06428	5.53032	7.8877	7.85489	7.49306	4.16181	4.10026	8.58704	2.70445	2.64071	3.59401	16.595
FxaC_10g13740.t1	6.04713	7.26884	5.2112	2.75513	3.12251	3.02745	2.49128	3.35326	5.27079	2.55633	3.30953	1.94655	3.21727	2.46878	3.76474	3.42458	4.3933	3.61822	3.81495	3.48199	4.16258	3.93694	4.98845	3.54883	2.6746	3.08664	3.52441	9.68052	8.08275	6.67056	2.4984	2.84053	2.73693	10.4576	9.18903	9.87628	3.3406	3.24945	3.20344	8.1744	9.08766	7.78423	2.00146	1.24739	2.9354	0.719103	1.24688	2.14756	8.26802
FxaC_10g13830.t1	2.45965	4.0322	2.77373	2.41065	2.86045	2.41146	2.05953	1.85847	2.22778	3.12893	2.59049	3.91867	1.98539	1.76808	1.85856	3.31973	2.96989	3.30048	1.87706	1.69429	2.75971	3.06392	3.26593	2.63323	4.12701	4.79092	6.13849	4.8471	5.85533	6.4082	3.91214	3.87304	4.26203	4.58913	4.23	4.21785	3.51446	3.42278	3.4725	3.2418	4.26581	4.01856	7.41323	4.57725	2.72727	5.92456	4.56108	3.88028	6.23704
FxaC_10g13870.t1	1.10535	0.920871	2.20682	2.16126	1.28876	5.28557	3.90171	2.05016	2.75845	2.90883	1.81324	2.77971	0.35035	0	0.462025	0.971368	1.11083	1.14664	0.2686	0.287658	0.223168	2.64884	1.9441	0.88862	7.86392	5.16529	9.40706	0	0	0.091335	1.57374	3.61768	3.54136	0	0.200054	0.110362	1.22924	1.18358	1.24366	0	0	0.099298	9.80554	9.09963	21.9196	10.4741	11.1703	14.5379	2.2245
FxaC_10g13980.t1	0.144041	0.066888	0.109171	0.270657	0.211292	0.403172	0.142151	0.262148	0.212016	0.280413	0.327046	0.502238	0.031484	0.030556	0.014566	0.165077	0.19406	0.194435	0.063307	0.127336	0.256275	0.214737	0.397	0.304384	1.14736	1.47586	1.86509	0	0	0	0.259838	0.570774	0.605509	0	0	0	0.16456	0.380112	0.117092	0	0	0	0.644776	1.26069	1.30736	2.66495	1.95724	1.72686	0.02015
FxaC_10g14200.t1	2.06601	4.46066	2.92646	1.71987	2.57852	2.37771	1.32139	1.9292	2.56938	3.90747	1.74117	3.45013	6.28207	9.78523	7.30858	4.25954	6.52389	5.02513	4.26529	6.76986	4.98805	5.31735	3.64054	4.86068	2.7183	2.81262	3.29853	4.73734	4.02047	3.44194	8.09591	5.68554	6.44697	3.73734	3.43788	2.27464	5.28579	6.88536	5.89963	3.29608	4.16024	2.43826	2.6186	0.567533	0.83121	0.995638	0.942933	0.814867	2.73398
FxaC_10g14440.t1	1.30656	1.68407	0.623051	2.38085	2.97534	2.31361	3.92027	2.13915	2.91603	1.18808	2.98988	1.10023	12.7267	10.0028	5.74154	5.63022	6.44471	8.02954	1.95024	4.50988	4.34846	14.4964	11.4747	10.5835	1.59037	2.52483	1.12904	1.48304	1.51286	0.66357	5.01185	5.40959	9.80421	1.44836	1.27692	1.61381	6.06861	6.79294	5.01419	0.708709	0.596774	1.04168	0.341509	0.455496	3.41207	0.771237	1.25609	1.84315	1.32347
FxaC_10g14700.t1	7.81734	8.23189	5.06221	6.45068	7.327	7.29085	6.42421	7.27516	7.56819	6.74506	5.66817	6.55905	13.2883	14.5975	10.3352	7.63155	10.6459	9.64481	8.9688	10.4385	10.4199	8.54079	5.94046	7.82627	6.14311	6.9793	8.44804	4.23421	4.23003	3.36205	12.3261	11.1024	11.3398	1.99002	3.44621	2.13129	9.16592	8.1314	8.31959	2.049	1.26597	2.20777	5.74223	2.33055	2.46468	2.49609	2.02464	1.93949	3.30718
FxaC_10g14770.t1	2.16174	2.24415	2.54879	1.74929	1.3139	1.59138	1.52139	2.15294	2.24845	0.899154	1.44537	1.114	1.64084	0.970689	1.66153	1.35634	0.650673	1.10111	1.60729	2.05774	1.44099	1.17701	2.02568	1.10072	1.4138	1.1808	1.32106	4.41632	3.90535	6.27119	1.152	2.00592	1.88279	5.37995	4.4845	4.81942	1.13552	0.947529	1.20298	4.0037	4.03441	4.15108	1.32526	1.98672	1.89029	1.48121	1.63615	1.4602	5.81713
FxaC_10g14990.t1	4.54899	4.27908	5.24832	8.55908	7.57172	7.95275	10.5247	8.77794	9.57547	7.46492	10.7999	7.59847	10.9115	10.2936	14.8023	13.8266	9.57926	12.0536	17.2799	12.6229	10.8926	15.416	14.9728	13.751	5.96531	8.15513	6.28353	6.46407	7.23837	4.8588	6.18696	6.92579	4.30851	7.38183	7.46228	5.86171	11.1323	9.00444	10.6697	5.43973	6.27517	5.48451	5.74445	6.61582	9.99956	4.87715	9.27069	10.1718	18.4397
FxaC_10g15310.t1	16.9111	11.2918	22.7701	54.4685	47.3813	65.426	105.803	109.796	117.881	91.7798	50.8737	92.8787	9.93305	4.41412	4.03701	33.0728	20.8241	27.9971	16.6444	16.3898	17.2599	44.4758	61.7704	61.7677	109.9	102.339	99.9574	0	0	0	29.2653	65.9148	93.592	0	0	0	47.3847	84.5718	64.0081	0	0	0	83.4018	51.9854	56.1423	77.5929	46.4163	40.6243	0
FxaC_10g15550.t1	0.791364	0.498072	0.44969	1.67794	1.64851	1.50125	0.720591	0.596206	0.740981	1.44992	1.57637	1.92558	1.24012	1.53858	1.13942	2.37406	2.38157	2.12546	1.71628	1.7039	1.70534	1.24809	1.14767	1.87788	1.19763	1.01946	1.99079	4.03029	2.85789	2.74178	2.08665	2.38311	1.55034	3.88704	3.37331	4.38318	2.47764	2.4453	1.83209	3.50207	3.29957	4.14703	0.790858	0.508288	0.81204	0.815807	0.996614	0.764367	0.424829
FxaC_10g16270.t1	0.430777	0.17562	0.791566	2.95666	2.83568	2.19351	7.80174	7.95827	8.16729	3.5593	5.7888	6.37371	3.25922	1.33452	3.52931	6.0171	3.77347	3.5242	2.92166	2.40304	2.79835	3.68306	7.29847	4.23853	1.52635	2.09294	2.21852	4.97585	5.5428	2.53561	3.8619	4.95557	9.9306	4.20236	6.64145	4.54568	5.70517	5.14139	4.4888	3.55297	2.46585	3.60186	0.934422	2.92983	4.29355	2.86424	4.94798	6.31438	3.03447
FxaC_10g16880.t1	5.34261	4.97251	3.14126	3.62189	4.44162	4.11741	3.55497	2.90506	4.12383	3.02638	2.24862	2.47568	10.7194	13.5825	7.69747	5.35198	8.61317	5.17393	4.57214	6.41007	5.82529	4.22485	5.39948	3.70476	3.62451	3.17703	5.02306	2.54328	1.74786	2.48615	3.62263	5.04948	5.45829	2.79951	2.5214	3.36655	4.50532	2.98344	3.55886	2.79866	3.67257	3.60067	3.11035	1.21776	0.72442	1.4751	0.890111	0.6538	1.30363
FxaC_10g17490.t1	0.263328	0.622022	1.7742	0.871384	0.682238	0.28934	0.455542	0.738289	0.302692	2.65633	0.360511	2.01734	0.108762	0	0	0	0.05662	0	0	0	0.493079	0	0	0.101042	0.160668	0.281154	0.488182	0	0	0	1.3619	1.53754	7.30032	0.021733	0	0	0	0.117111	0.213863	0	0	0	0.410931	0.678885	1.6681	1.0607	0.85775	2.12629	0
FxaC_10g17530.t1	5.08431	7.50288	7.91053	3.84447	3.59701	4.46929	4.88734	4.31602	5.37214	3.23442	3.54975	3.10776	3.94857	5.53466	3.2331	3.16937	2.9347	3.62681	5.19789	7.03356	6.06694	4.50357	5.88728	6.33958	6.90514	8.14815	8.98221	6.09164	4.47386	5.61689	2.7884	5.18128	7.35351	5.37613	6.70935	5.22596	3.89561	6.28988	3.62105	3.45951	3.63189	3.01973	15.1247	6.39803	8.83528	9.37351	4.75194	6.73518	15.1555
FxaC_10g17550.t1	2.39408	5.32712	4.11051	2.4345	1.93628	4.99656	1.90347	2.14875	2.33655	1.86664	2.17865	2.25552	1.35345	1.40532	1.20059	1.49545	1.17544	1.34596	1.17779	1.79706	1.45112	2.29746	1.93358	2.71562	7.64999	6.63454	8.05391	1.33722	2.30229	1.34233	2.79309	2.21965	5.82485	1.01094	1.0698	1.3492	1.92528	3.23885	2.35982	1.33988	2.23856	1.45802	8.47709	7.51987	8.64425	16.9586	9.1376	8.48394	7.55691
FxaC_10g17570.t1	5.47092	6.37214	4.35307	1.58848	2.17527	1.42217	2.41376	2.13565	2.68695	1.17355	1.0244	1.83686	1.73019	0.938549	1.18071	1.2278	1.51427	1.81339	1.36056	1.86696	1.56508	0.757886	0.949171	1.27785	3.57427	3.11274	2.71159	2.51204	3.75014	3.47098	1.09268	1.39775	3.64253	3.3198	3.59872	3.35954	0.875148	1.09038	0.549808	2.81201	3.5284	3.92295	2.2395	0.842524	1.61768	2.33434	0.711866	1.08381	2.92336
FxaC_10g17620.t1	4.15139	6.63672	7.01227	4.10183	3.55184	4.73916	2.44723	2.77491	2.47758	2.58396	3.89275	4.30177	2.6472	2.68579	2.45722	3.2524	3.50359	2.76586	3.53861	3.92011	3.43146	4.33682	4.07171	4.7964	6.61511	5.92688	6.9756	1.97913	1.41007	2.08387	4.14218	4.54052	3.11913	1.70861	2.11009	2.19518	4.39694	3.50766	4.16922	3.81033	4.36189	2.77218	9.06935	6.09722	4.61433	17.6982	7.73014	5.67113	4.40895
FxaC_10g17720.t1	204.555	202.573	181.954	478.105	409.931	332.747	201.246	208.476	240.01	549.167	381.708	535.558	369.206	414.977	302.79	427.905	412.045	451.609	399.568	492.436	612.828	438.224	424.319	537.976	545.876	570.121	621.573	11.9686	10.5939	14.3646	763.489	748.588	571.717	11.153	10.3478	9.119	891.914	873.08	1059.39	7.00181	7.26226	9.5678	227.464	138.944	115.737	207.516	189.332	79.6218	12.0895
FxaC_10g18291.t1	10.2776	6.28891	10.82	9.93575	6.19201	4.79314	10.5167	9.33879	9.12577	16.2117	9.13746	15.5505	5.17614	4.00022	2.38465	2.69232	1.91809	2.46093	11.44	7.21912	11.5698	3.4717	3.14046	4.58053	17.5201	12.1872	23.2883	0.240902	0.543563	0.597211	7.32867	8.25601	41.0043	0.628838	0.516486	0.683497	4.59689	7.02456	6.72378	0.268119	0.392292	0.341686	12.2696	12.6807	15.5828	7.24796	7.89222	5.85167	0.475894
FxaC_10g18360.t1	8.04093	8.37505	3.92632	14.7875	13.5731	13.0053	19.5756	23.6389	24.7517	28.8799	19.9055	31.0316	13.6567	18.7259	12.165	16.4288	16.5492	16.8517	11.6919	10.2529	11.5778	11.926	9.73194	11.5088	14.4255	12.491	11.047	1.3151	1.45527	0.627022	11.2143	10.3338	8.49704	0.780824	0.852973	0.665907	17.8177	11.2324	13.7945	0.406278	0.559985	0.553632	7.49437	7.29685	4.98901	4.74897	2.39252	1.85153	1.3625
FxaC_10g18370.t1	750.139	1061.25	1474.23	462.655	521.819	809.732	878.173	807.936	771.464	554.73	570.995	515.209	3580.41	2548.95	3282.06	908.303	988.069	721.37	3197.4	3771.16	3006.54	707.242	786.787	846.052	267.923	448.903	342.07	380.868	418.025	456.486	392.66	425.38	4747.26	84.282	171.351	107.736	677.755	804.371	853.856	85.4022	81.1221	123.773	1024.83	1977.28	2837.57	665.227	1007.12	953.554	908.786
FxaC_10g18720.t1	22.9735	23.8787	23.5071	1.63544	1.47181	1.37475	27.3503	20.6521	21.3863	1.65745	2.48532	1.58426	0.720555	0.591302	0.926858	1.35374	0.960364	0.567714	0.650361	0.515224	0.619255	0.712778	0.686547	1.11286	2.65265	1.7646	2.20854	4.74565	4.90658	3.9783	0.115511	0.399699	1.75449	3.41452	5.00651	4.14997	1.23635	1.59549	1.46323	4.04652	4.08073	4.49676	2.2186	1.75364	1.84395	2.82664	4.47413	5.69479	4.10457
FxaC_10g19550.t1	2.21566	1.32594	3.50159	0.35834	0.661868	1.17715	0.865488	1.54884	1.5315	0.732094	0.364286	0.844781	0.260743	0	0	0.516468	0.191214	0.378082	0	0.473309	0.548077	1.01825	0.763188	0.523495	2.21282	2.07888	2.63236	0.252523	0.459515	0.595537	0.486667	0.510633	0.364546	0.676943	0.869299	0.280369	0	0	0	0	0.433698	0.844616	3.87494	3.73503	3.82354	6.60996	2.40631	1.98136	2.27018
FxaC_10g19720.t1	1.60294	1.60901	3.39879	2.3162	3.48825	4.49343	5.84129	8.17899	6.95525	2.58348	2.79318	2.55055	1.45083	0.444015	0.54088	2.69396	2.42628	2.3628	1.33295	1.87085	1.75905	1.8574	2.72663	2.44351	2.78039	4.56494	7.30211	0	0	0	2.42597	2.63208	5.4756	0	0	0	4.77349	8.09305	5.73722	0	0	0.028038	3.15597	5.62396	10.8193	21.4021	15.8995	19.5669	0.071268
FxaC_10g19730.t1	5972.46	1662.9	7536.98	21407.9	11319.9	14274.2	8771.71	10566.1	7419.3	17797.2	15498.1	18311.3	981.746	621.058	506.817	4250.82	2753.38	4052.97	2517.34	2277.2	2681.74	7915.59	6508.27	7770.04	24912.8	19415.7	18763.4	263.319	244.765	259.513	22404.8	22860.4	16502.9	32.2611	62.9372	65.9388	13738.1	14382.7	12497.5	24.6432	30.1014	0	8346.65	10170.5	13488.9	43338.6	52695.9	40386	73.4503
FxaC_10g20170.t1	35.2131	68.8425	73.8872	15.1171	14.9382	20.2739	20.4756	22.6322	24.0295	20.8045	20.9656	17.4033	24.0195	23.4012	25.9482	21.5421	26.0712	19.8734	24.611	29.8443	29.9467	33.4465	33.2112	30.3788	38.9055	43.0054	50.4251	15.0059	21.3248	17.4636	20.868	20.1185	52.8365	13.5794	14.4963	13.2205	28.034	29.4844	21.5117	16.2877	22.6395	18.0018	84.7077	61.1667	58.5895	64.9659	41.3221	36.5073	60.611
FxaC_10g20511.t1	8.90112	1.48073	2.5783	0.857971	0.398437	0.678268	1.22858	1.36372	1.47185	0.540434	0.441965	0.917158	1.57861	1.45868	1.40396	0.406683	0.451393	0.545648	1.23872	1.57875	1.49199	0.640979	0.268239	0.578902	0.185298	0.534116	0.425678	0.71983	0.500241	0.730695	0.609672	0.926199	0.714923	1.66665	1.13194	1.18124	0.393958	0.062418	0.051668	1.2528	1.35872	0.481551	2.22141	3.60675	4.93576	1.11894	0.469447	0.400832	3.47898
FxaC_10g20710.t1	0.79935	0.924567	0.651517	1.60678	1.40836	1.27007	1.37172	2.09564	1.85127	2.19234	3.16684	2.56716	1.60523	1.69778	1.66341	2.06214	1.47673	1.22051	1.60483	1.42791	2.0186	2.95405	3.36534	2.12533	0.854918	0.812232	1.04869	11.5139	10.1071	9.19174	2.39051	2.25766	8.15136	12.2265	11.949	13.837	2.29849	2.62747	2.59903	10.2878	12.3812	9.63311	0.390733	0.103767	0.297509	0.452439	0.468324	0.326571	5.74247
FxaC_10g21290.t1	0.986084	1.38901	1.02035	0.691015	0.33023	0.546462	0.608453	0.9493	0.958591	0.84855	1.06468	1.0358	0.552395	0.405764	0.424175	0.90142	0.720538	0.683018	0.458095	0.790153	0.617	0.586832	0.877026	0.778051	1.33015	1.09684	1.39178	2.48397	1.68265	2.19829	0.447428	0.637758	1.38579	1.75438	1.42115	1.76514	0.587586	0.401187	0.395704	1.14654	1.32766	1.56194	1.065	0.986763	0.940534	1.58728	1.15836	1.21934	2.20813
FxaC_10g21310.t1	2.04784	1.40219	1.49672	1.59941	1.30809	1.47725	1.22855	1.31589	1.52084	0.839601	0.713646	0.553341	3.22962	5.1374	3.52977	1.61954	2.08189	1.69468	2.06642	2.28435	2.1857	2.16551	1.70184	1.61223	0.585953	0.906159	1.50892	3.44103	2.61177	3.42669	1.68743	1.35584	6.51907	2.85458	2.66744	3.0073	1.54303	1.41912	1.92615	2.77901	2.46813	2.47145	0.883968	0.327949	0.263777	0.401969	0.432235	0.259466	1.49252
FxaC_10g21450.t1	10.8203	13.3944	12.3962	30.614	33.9061	28.8867	23.4197	19.9462	20.8604	44.43	34.6492	49.217	24.7349	20.7467	19.8364	55.8845	44.9273	48.3628	27.2375	21.4292	25.8294	42.4076	54.2683	47.9344	26.9276	33.611	23.0503	47.5571	41.623	53.0542	32.854	35.291	12.9284	69.2456	70.0031	57.4561	43.2199	36.6104	35.8143	68.7098	77.5576	73.4056	17.6991	20.0543	27.2113	21.2626	26.1232	33.6833	30.7699
FxaC_10g21590.t1	0	0.071765	0.036512	0	0.09086	0.362016	0.100461	0.049662	0	0.040921	0.240454	0	4.57986	4.09273	3.26097	0.898018	2.16521	1.11349	1.19721	1.44435	0.744506	2.03038	1.22406	1.28507	0.179896	0.320766	0.302231	0.561424	0.478106	0.799257	0	0.075813	0.150744	0.067577	0.158959	0.173298	0.049419	0.431929	0.09801	0.086149	0	0.051363	0.047975	1.13373	0.513055	0.285371	0.205148	0.265218	2.08435
FxaC_10g21620.t1	0	0.387374	0.573435	0.116982	0.274191	0.23074	0.224092	0.066721	0.1519	0.096282	0.130443	0.250767	1.49336	1.1023	1.53275	0.933883	0.82715	0.926504	0.853145	0.522258	0.359635	1.26862	0.642746	1.29459	0.092217	0.440686	0.295646	0.038441	0.443751	0.545145	0.032129	0.07498	0	0.06355	0.039157	0.148063	0.183414	0.310439	0.220905	0	0.03628	0.087086	0.996022	1.10661	1.37951	0.989266	1.07642	0.926522	1.38312
FxaC_10g22150.t1	1.95294	2.15842	3.83544	3.95363	2.89834	2.84101	0.946233	1.18541	0.554522	2.14094	1.66599	1.4761	0.733758	1.09709	0.8377	1.74211	2.62097	0.532107	5.5034	2.1148	1.63386	0.640202	0.699664	0.942533	6.64439	8.20004	12.2746	2.97706	13.2176	8.27276	1.39969	1.32689	0.71488	0.361029	0.086233	0.312283	1.88732	2.12382	1.10201	0.596114	1.49902	0.835212	9.0155	20.7267	21.7219	7.3802	17.0639	17.6846	9.06179
FxaC_10g22280.t1	12.3872	8.64876	7.94876	13.0275	13.4736	7.11186	10.4304	13.0061	14.6413	19.2582	15.1091	18.3196	17.6233	19.7133	12.85	10.0785	10.5414	9.9082	23.5113	26.5109	35.3775	10.3639	12.7226	15.5975	15.6413	10.8652	14.151	3.77894	4.02827	4.30832	15.2919	18.7477	18.7648	2.55514	2.23296	2.62048	22.3308	19.5035	20.8075	2.24673	2.67869	2.69455	13.7149	11.9682	11.71	8.24094	6.48352	4.59951	4.84673
FxaC_10g22680.t1	5.04613	4.68574	2.64716	5.35963	4.94904	4.80223	4.33029	5.66809	5.16466	7.4072	6.67239	7.43207	6.79246	6.13854	6.37406	8.18564	7.00312	8.19966	7.3204	6.68513	7.1752	10.2048	9.88099	7.90627	6.07946	7.3339	7.08361	7.80892	7.70457	7.82371	4.68466	5.26274	7.76408	6.55756	5.87849	6.11115	7.47606	6.36479	6.15186	7.2588	7.35992	6.38298	4.64227	6.58024	6.39408	4.57992	5.3039	4.80825	9.37841
FxaC_10g22800.t1	2.346	2.16731	1.43704	4.41349	4.75106	3.80293	0.805426	1.4904	1.35061	3.13535	3.7019	2.34246	3.48557	4.16225	3.13214	3.34609	3.90873	3.67559	5.09985	6.02923	4.95647	3.72732	3.71271	3.54211	3.43888	3.46696	3.31924	5.02024	3.79833	4.89215	4.58068	4.98753	17.934	5.0451	4.64544	4.4333	4.67165	3.72586	3.52607	3.94476	4.34787	3.88021	1.67646	1.40922	1.5503	1.85591	1.23765	1.29022	3.51306
FxaC_10g23380.t1	20.5401	23.1307	22.2278	33.9445	41.5257	42.6031	17.6779	20.597	21.7624	47.6662	43.4574	53.1968	46.4005	45.1911	42.7037	72.8101	68.934	66.1668	55.6419	47.0763	48.4367	79.0294	73.7378	70.5711	32.3282	41.9374	33.5491	23.5319	28.5182	23.4375	49.1553	48.7517	87.3428	34.1927	31.6085	29.7199	60.7309	56.609	55.6981	25.8277	31.9554	33.5187	22.3086	33.1315	39.9147	25.2725	35.5812	30.9319	44.2148
FxaC_10g23670.t1	4.27439	9.9712	8.492	2.47991	1.09166	2.44027	1.07893	0.52435	1.12638	1.27015	0.913393	1.10915	0.633041	0.792364	0.493722	0.894612	0.846529	0.517731	0.41214	0.482177	0.444075	0.85045	0.350847	0.59108	5.75795	4.93327	9.60428	0.446049	3.6198	2.61521	0.793284	1.69491	1.74871	0.640209	0.797059	1.2663	1.60202	2.88184	1.46229	2.73626	4.58976	3.39447	33.0916	21.5102	8.66631	45.021	15.8525	8.80784	4.74255
FxaC_10g23710.t1	1.5658	1.92855	2.2971	1.91212	2.75665	1.03613	1.14593	1.22985	2.46416	0.191487	0.596256	0.432544	5.94057	5.78154	5.55378	2.69736	3.48823	3.44278	4.19471	3.6929	3.76483	2.58888	2.98236	1.12427	0.336365	0.485768	0.66372	6.9041	6.52803	4.97037	0.935612	1.06794	1.19892	6.41952	4.88804	5.51628	3.28829	2.78432	2.49513	4.82439	5.11334	6.02071	0.657982	0.748033	0.590098	0.408637	0.724081	0.984803	4.68486
FxaC_10g23780.t1	0.896843	1.41978	0.694114	0.619789	0.577211	0.458573	0.613096	0.478	0.88234	0.559834	0.629975	0.921059	0.521012	0.239669	0.207254	0.46046	0.616083	0.665638	0.284394	0.44164	0.435246	0.590633	0.599676	0.776881	1.22093	1.43219	1.73463	2.29051	1.94504	2.18817	0.701808	0.609517	2.56948	2.67727	1.97127	2.71955	0.510349	0.419457	0.669542	2.00614	2.14262	2.13391	1.07129	1.05484	0.811831	1.45755	1.01429	0.919835	1.51052
FxaC_10g23880.t1	0	0.609506	0.750909	0.876362	0.739068	1.66846	1.50188	2.83507	3.70559	1.39315	2.30975	2.52395	1.56458	2.25964	3.22638	3.08264	1.88893	2.28317	2.19096	2.82056	1.49205	1.4927	1.43249	2.49299	0.487042	1.15858	1.55265	4.4317	7.6689	4.23871	1.34484	1.74654	0.712826	6.61653	8.20338	8.89462	1.50193	0.202317	1.47174	8.08691	6.42453	6.78693	0.729649	0	0.429999	0	0.298941	0.66111	8.15592
FxaC_10g24140.t1	43.2697	49.1427	67.0655	17.9118	17.3123	26.3786	29.2061	20.9964	19.899	10.7771	14.9431	10.531	12.7317	12.177	12.2368	13.8505	15.2399	11.5559	13.9388	16.4033	10.4903	19.045	20.8079	20.5556	33.1555	43.798	29.2589	3.03942	9.07851	9.61598	14.4428	9.56144	27.6855	4.73383	6.2779	6.40501	15.8153	22.8968	14.8434	7.85983	17.6295	12.9823	53.0998	44.8991	24.4227	51.4923	23.0986	16.5706	18.7737
FxaC_10g24180.t1	297.558	249.686	273.526	127.047	103.236	101.979	205.713	227.188	233.188	61.5987	71.9101	51.454	47.1483	56.8536	51.1344	60.4254	59.7533	63.7425	31.755	36.2027	27.6341	43.8161	48.375	40.2855	34.9687	34.033	36.2307	38.8527	43.1453	49.0376	32.5209	31.011	46.8883	28.9734	28.7792	29.4023	56.7849	49.0203	51.7448	23.1116	18.9267	27.94	18.5025	8.371	17.0672	19.613	24.0991	30.9686	24.2561
FxaC_10g24450.t1	9.07715	10.4456	19.2808	9.56401	8.7796	9.46412	9.68272	9.08259	9.77346	5.74351	6.52221	8.70704	6.00911	5.30461	5.81728	6.78033	7.73326	5.48092	14.7571	11.3914	12.2765	7.91248	8.27505	8.35944	14.9533	18.261	17.0893	3.35134	3.5967	4.07847	6.12614	9.64972	25.2645	2.12696	2.51131	2.5801	6.72874	8.03129	7.55907	1.77368	1.99917	2.49744	39.2156	30.4842	26.1014	33.7283	19.5991	22.7352	9.13312
FxaC_10g24500.t1	54.2951	76.4655	52.0095	147.044	159.803	144.635	95.4715	44.6074	75.6407	132.941	118.206	177.508	158.911	169.437	138.155	212.827	314.745	303.424	94.3836	125.993	118.744	283.053	192.463	209.006	117.662	111.501	142.993	65.8233	60.5732	26.0093	328.991	294.289	142.416	36.5199	41.065	34.7605	282.916	303.16	307.319	50.7542	30.8515	46.1236	50.0029	21.4062	19.7737	66.4475	30.4254	36.2513	23.0412
FxaC_10g24810.t1	3.8223	0.57068	0.261764	14.3983	10.166	17.4316	3.53102	5.37219	5.01006	40.6378	24.912	35.7511	6.4205	11.8865	6.67473	20.414	19.4799	19.4295	6.64687	5.79539	6.86132	20.1011	12.751	19.0553	12.1198	6.54854	8.18446	0.118422	0	0	18.6833	17.4276	6.02449	0	0	0.074994	13.4407	9.91537	12.2887	0	0	0	1.49356	1.05902	0.574898	0.651755	0.220407	0.128411	0
FxaC_10g24951.t1	0.188006	0.335123	0.079176	0.08167	0.218347	0.09412	0.131288	0.186712	0.225699	0.074072	0.079464	0.173498	0.075126	0.099993	0.061033	0.053949	0.078944	0.134545	0.092421	0.036332	0.098624	0.169061	0.197527	0.190068	0.158276	0.194782	0.255573	1.49429	1.17913	1.40304	0.07926	0.140072	0.134996	1.77236	1.57311	1.74043	0.109837	0.082184	0.069597	1.24384	1.67868	1.44277	0.093177	0.046223	0.198652	0.089441	0.092587	0.160873	0.475155
FxaC_10g25130.t1	0.878046	0.913278	0.726273	0.547246	0.253371	0.269587	0.821241	0.813135	0.880711	0.632269	0.877143	0.816899	0.446989	0.219666	0.372438	0.263865	0.212728	0.300858	0.391884	0.266596	0.299177	0.291562	0.369542	0.284152	0.574528	0.592383	0.768327	2.74799	2.72986	2.39374	0.599019	0.881502	1.75786	2.54966	2.18914	1.85385	0.189625	0.316906	0.344038	1.6507	1.52339	1.79581	0.60156	0.630592	1.09602	0.258023	0.424593	0.843757	2.28746
FxaC_10g25150.t1	71.4022	95.6177	90.4951	16.481	16.7765	13.0363	56.8339	36.4915	38.6935	25.5671	18.8969	23.2423	10.4676	8.25448	10.8713	12.6335	6.78895	10.3984	14.1827	19.8993	16.6017	5.5176	6.10455	8.05678	42.7806	29.0501	38.8567	7.05868	22.504	9.50341	10.8802	8.67823	7.98054	4.87185	1.80483	3.23627	12.4887	16.7406	10.0322	11.0818	9.01681	6.41616	206.713	203.211	118.48	96.8357	53.5837	25.8276	33.8772
FxaC_10g25460.t1	8.55242	10.0899	8.76664	7.85604	7.05921	5.48262	12.9459	12.7988	12.3138	6.72112	8.67546	8.27747	18.0535	17.4428	13.6462	13.9573	7.32933	11.1392	9.65755	11.6607	7.64734	10.1486	5.72047	9.10592	4.35238	7.45505	5.67395	7.82889	6.30435	7.75404	5.34057	9.30272	8.73782	8.8868	7.38049	9.85274	6.8716	7.43881	6.85541	8.35654	9.81962	11.5792	4.42531	5.47521	5.63271	4.71524	3.28417	2.7546	7.39763
FxaC_10g25550.t1	18.4836	17.9051	13.7976	17.0535	17.5659	21.2117	18.2947	16.3948	14.4439	10.4929	13.263	9.30399	33.2101	40.183	31.0117	17.9318	29.5291	19.8612	28.536	27.8562	29.1215	14.8864	10.5525	14.7036	6.97442	11.844	13.9351	11.1608	7.90841	9.14456	13.339	13.429	18.392	5.03494	4.78996	4.91988	22.1199	17.1127	22.5358	3.46011	1.53975	2.41477	5.14797	3.95658	3.4351	4.3908	3.67704	2.25141	11.5635
FxaC_10g26851.t1	3.40977	6.22034	4.99299	0.303233	0.311672	0.267331	0.979174	0.701638	0.564557	0.325637	0.307104	0.593108	0.400311	0.388129	0.246431	0.370673	0.230918	0.401704	0.284297	0.357644	0.506796	0.26175	0.553673	0.383799	1.15632	0.844087	0.567544	0.509548	0.408798	0.354606	0.206395	0.403613	0.430139	0.691358	0.388241	0.749641	0.478559	0.652023	0.206322	0.798235	0.552612	0.770912	8.27334	6.53434	6.79507	0.403536	0.280573	0.844742	0.340685
FxaC_10g28290.t1	2.49461	2.29761	1.81935	3.97545	4.22651	3.31004	2.75958	2.30892	3.39778	2.84817	3.99947	2.85881	3.63637	3.62327	2.65855	3.42416	3.66007	3.23057	3.49242	2.22682	3.29604	3.56006	4.18371	4.05692	3.16798	4.11535	3.98567	9.60189	8.18561	10.5092	3.17888	4.22248	6.7245	6.42255	7.81021	8.12299	3.29389	3.21502	3.16468	6.75023	6.51422	6.15902	1.62945	1.56798	1.17631	1.65712	2.0171	2.14875	4.63331
FxaC_10g28450.t1	270.075	289.515	269.731	155.748	191.626	231.342	279.265	348.454	298.067	190.452	181.186	143.964	425.662	468.654	391.468	234.57	269.837	231.4	251.21	291.55	216.553	212.798	213.866	189.509	147.253	217.539	196.678	568.493	526.115	521.828	123.773	128.515	65.8635	612.945	559.791	598.262	115.181	108.109	121.891	575.973	630.598	672.883	186.104	163.409	188.81	117.262	129.019	127.258	607.068
FxaC_10g28470.t1	17.9394	16.0025	17.0092	23.2531	21.2741	16.6444	19.3153	22.8702	23.4173	29.6608	22.1863	30.1021	23.893	25.9095	28.1786	26.9051	25.3132	25.748	32.8313	27.8319	34.9668	24.453	23.6783	24.2052	23.9106	21.4864	20.3211	27.1781	28.9179	27.1382	20.8435	23.1934	32.5816	25.5577	24.727	23.7529	28.9578	24.1272	31.7619	25.6171	25.7743	26.3747	17.763	13.3745	14.7889	8.30439	8.82671	10.7693	28.0811
FxaC_10g28520.t3	17.9058	16.9948	14.7714	9.15347	7.4062	7.40443	18.7078	17.162	18.0405	10.2483	8.25101	13.288	4.5147	4.27434	5.5547	6.05838	5.00267	5.05934	5.31322	7.41752	8.23238	5.79005	6.95249	4.45572	9.49642	5.97269	6.04498	6.14741	4.25944	7.24231	9.94148	12.9331	26.0054	3.86092	5.55785	5.4368	11.9934	12.856	15.0708	3.88119	5.37868	3.96137	5.2466	6.77643	6.62757	4.18794	8.57551	8.18527	4.88646
FxaC_10g28690.t1	1.84452	3.76578	1.81136	1.71056	2.04596	4.7442	2.01702	1.17002	2.31638	0.78596	2.19693	1.64525	1.0828	0.824779	1.00185	1.42155	1.52906	0.938383	0.423464	0.830369	0.721147	1.5321	0.873554	1.66745	15.7139	12.3486	14.123	0.19668	0.089214	0.229784	1.00834	1.17064	1.16911	0.061794	0	0	0.717101	1.91642	1.22191	0.069388	0	0	9.8931	7.58576	6.65712	11.9281	11.689	9.96916	0.296675
FxaC_10g29020.t1	0.891217	0.447876	1.8485	0	0.167142	0.118442	0.227248	0.201378	0.227524	0.062969	0.152845	0.113184	0	0.053403	0	0	0	0.045324	0	0	0.191608	0	0.099853	0	0.336995	0.329996	0.799494	0.083441	0.623157	1.8267	0.077803	0.058194	0	0.152642	0	0.099321	0	0	0.189821	0.312629	0.278544	0.467087	5.76384	13.128	4.39861	8.22387	3.49406	1.6892	13.9259
FxaC_10g29060.t1	0.41554	0.598505	1.01517	0.279483	0.129038	0.15544	0.620867	0.52994	0.265548	0.105281	0.369329	0.473599	0.284711	0	0.052433	0.237428	0.321846	0.220607	0.135068	0.154986	0.144969	0.199579	0.169929	0.204032	0.625887	0.552153	0.445251	4.48538	4.89002	3.38434	0.217035	0.206497	0.203075	3.84163	3.40467	3.40923	0.159719	0.104884	0.043044	3.83771	4.83136	3.14267	1.27064	0.929686	1.28571	0.897237	0.401882	0.775494	2.20038
FxaC_10g29160.t1	32.1471	39.0368	34.3715	57.6698	61.5253	58.5916	63.8032	64.6704	70.1383	78.0982	86.3903	84.0493	73.1167	71.8842	83.678	130.23	106.914	108.39	63.3964	76.0851	69.035	113.573	128.569	96.0507	66.2933	79.53	70.3836	43.7988	56.6686	48.4049	72.7323	69.97	58.6212	70.4403	68.6229	67.038	88.7333	95.1248	84.5263	96.794	75.6702	81.7951	75.1642	111.237	111.516	79.0075	89.1068	100.787	48.4682
FxaC_10g29590.t1	4.17491	2.67829	1.1422	6.0578	5.3377	3.1754	9.62712	12.6035	12.5602	29.8343	18.4601	29.8307	7.70877	6.85878	7.73921	10.6669	10.7977	7.94696	9.75465	9.4796	8.48108	5.36039	7.38852	7.35829	4.99361	2.40408	3.02538	0.301893	0.294313	0.79552	4.86472	5.11686	8.29603	0.407196	0.389275	0.201419	6.80068	5.01016	4.79456	0.127611	0.197744	0.210117	1.3345	0.731722	0.526113	1.04957	0.900424	0.649218	0.865713
FxaC_10g29730.t1	43.0085	41.7897	35.8687	52.6378	55.3151	70.1944	18.0884	22.1677	19.2074	29.7665	27.0241	31.5545	23.2978	21.6755	20.8501	25.5003	26.0771	28.3117	23.9367	20.9416	20.1813	23.4385	28.4742	26.5753	32.4975	31.7918	33.4555	37.5261	34.7904	34.0917	19.6976	17.8333	28.2423	37.512	33.8247	38.7461	23.2031	26.3055	23.0693	41.0828	46.6821	38.0429	66.5435	150.633	71.6158	104.544	57.3181	33.5636	58.3072
FxaC_10g29760.t1	1.03031	1.11093	0.69139	0.694751	0.448737	0.608644	0.526012	0.768941	0.41756	0.508744	0.49236	0.863099	0.370559	0.486183	0.32587	0.640543	0.642421	0.667634	0.569939	0.505458	0.73977	0.689286	0.633742	0.629835	0.794729	0.540596	1.24249	1.69305	1.67818	2.38834	0.803679	1.0013	1.53484	2.62448	2.68886	2.87183	0.867225	0.923115	0.754048	1.69256	2.13784	2.57681	0.337962	0.585004	0.563092	0.791952	0.556725	0.773078	1.42162
FxaC_10g29860.t1	9.52754	11.1674	9.50674	12.011	12.5578	12.0452	10.9989	12.3959	13.2935	18.7156	15.3953	17.4239	7.07504	5.88645	7.12944	11.0066	9.74236	10.8538	8.33267	7.69115	9.76719	11.8664	13.6592	13.3148	17.5028	20.81	20.8321	17.916	18.627	19.5572	15.0313	13.5241	19.302	13.556	14.2019	13.567	14.8452	14.4062	15.5272	12.1735	14.6647	13.8987	11.3135	14.3017	15.6098	16.8135	12.0045	16.1622	15.6575
FxaC_10g30110.t1	3.36583	3.09645	1.8337	2.82567	3.55613	2.90362	2.88177	2.50094	2.87745	3.06888	3.55958	4.5659	1.70092	1.9607	2.19617	2.92473	3.01345	2.64165	2.21755	1.74795	2.38765	4.80454	4.56671	3.76114	3.65842	4.57942	4.66213	9.68649	8.9308	10.4888	3.81614	4.77549	9.30115	8.69705	9.09546	9.89688	4.67647	4.11186	3.59007	8.59986	8.66255	7.71356	2.7155	3.01302	2.92533	2.99619	2.75567	2.94862	5.06226
FxaC_10g31320.t1	80.6852	62.3237	54.6616	103.07	107.506	79.8608	67.2776	71.1041	89.6045	139.724	119.951	133.469	156.446	194.902	137.122	141.226	130.743	140.477	239.177	235.039	280.247	133.634	114.663	144.39	114.885	108.864	107.251	3.32685	3.60334	4.05599	161.884	143.542	126.041	1.92854	2.56487	2.34468	217.764	210.471	259.617	1.37021	1.39967	2.011	85.4938	42.6976	21.3733	25.876	28.612	12.2353	5.03939
FxaC_10g31420.t1	4.17451	5.00612	3.7815	3.33001	4.3394	4.55194	3.05638	3.39384	5.12336	4.09143	4.83768	4.49855	3.39123	3.60914	3.36423	4.16003	5.53621	3.62131	3.26388	3.81276	3.88141	5.4322	4.49115	5.34676	4.92754	4.79002	4.83121	12.7757	10.8709	12.6865	4.3587	4.85049	5.47147	13.9108	13.1951	13.6942	4.25429	4.6373	4.35558	13.5282	15.5399	14.0428	2.46322	2.07618	2.87911	2.67078	2.86335	3.64731	8.21539
FxaC_10g31630.t1	0	0.095124	0.142009	1.11715	3.44095	2.29232	0.415139	1.96222	3.56433	1.02672	1.15911	0.885484	0.921068	0.556074	0.518069	0.584137	0.674427	0.642889	1.1541	0.74263	1.47559	1.36993	0.396444	2.13792	4.13477	15.8668	17.2005	0	0	0	0.650116	0.474736	0.593769	0	0	0	0.076304	0.110931	0.16454	0	0	0.019165	1.13194	0.56921	1.81037	0.665284	0.243822	1.36171	0
FxaC_10g31960.t1	38.625	35.9267	21.1396	20.7703	20.0318	16.4379	27.6601	28.1898	30.7752	16.0139	13.9975	17.8046	19.6543	19.905	21.3939	10.5179	11.1007	9.86081	25.6809	23.3877	24.471	11.1405	14.3708	11.8609	17.17	18.9183	20.0742	10.8315	12.0279	13.6121	14.6731	13.8876	10.7805	9.87591	6.64429	8.86269	13.1793	15.5989	13.0722	7.8508	8.48295	8.94013	23.6396	26.6669	22.502	11.7264	11.4095	12.9336	19.4863
FxaC_10g32010.t1	0.360976	0.239466	1.02596	0.330274	0.17109	0.509442	0.508911	0.375297	0.441405	0.622605	0.585243	0.174007	4.33949	3.93819	6.20573	0.913599	1.52561	1.25269	1.90602	1.76694	1.46087	3.09093	1.93214	2.08924	1.20202	1.50554	2.10297	0	0	0	1.46849	2.84846	1.24009	0	0	0	2.0447	1.33799	1.41469	0	0	0	3.42765	1.11761	0.823136	2.77401	0.875513	0.467138	0
FxaC_10g32020.t1	0.589268	1.25063	0.573474	1.13114	0.887314	1.09646	0.651503	1.36766	0.766904	0.735326	0.545289	0.709098	1.59892	2.18277	2.15856	1.25934	1.79322	0.619388	1.8038	1.72701	1.51238	1.33202	0.653947	1.20567	0.532273	1.03804	0.69577	3.42142	2.75979	3.17351	0.688982	0.905354	0.782201	4.11073	3.6324	3.49064	1.11291	1.3503	0.660988	2.92742	3.38335	4.04736	0.823434	0.524813	0.464363	0.426038	0.541649	0.618554	2.44218
FxaC_10g32090.t1	0.339447	0.429222	0.263644	0.429129	0.427788	0.491052	0.327456	0.670771	0.351926	0.839864	0.731653	0.528019	0.108583	0.169924	0.121129	0.321438	0.419472	0.316134	0.164243	0.197363	0.112095	0.706127	0.348684	0.398586	0.452944	0.553173	0.793612	5.31301	5.57155	5.60067	0.554861	0.796124	0.898845	6.82926	6.23886	7.19258	0.525148	0.562211	0.389454	5.9344	5.21891	4.96027	0.164581	0.068981	0.227116	0.40075	0.4627	0.553403	3.13004
FxaC_10g32420.t1	8.55021	6.68466	3.768	7.51291	8.32707	8.98949	11.4066	19.8866	18.0521	12.2901	10.0577	10.2573	8.20522	13.3287	10.4247	8.53892	8.70904	10.1156	10.2562	8.45365	9.89214	9.1806	7.44861	8.70312	9.53862	7.48444	8.23105	5.55918	5.05828	4.51438	7.9018	7.76577	5.43187	7.46005	5.89065	7.02776	10.8912	9.96315	10.4709	6.01614	6.91653	6.32341	3.64226	3.61268	4.2598	3.27909	2.8505	2.95964	3.74206
FxaC_10g32740.t1	6.22331	6.14481	4.66417	4.38816	7.29478	5.86289	26.1633	21.9266	23.9772	16.4383	14.5855	10.9386	12.4781	16.765	14.4019	10.5568	10.937	11.2285	8.84396	9.92231	8.65093	9.08814	6.65431	6.68856	7.06118	7.70285	5.9077	3.42156	2.61981	2.471	7.89803	5.68651	5.40677	4.03489	4.67378	4.58987	13.5871	10.3837	12.9449	4.73841	2.1232	2.22642	3.21812	5.37281	3.53943	2.76209	4.61122	3.84023	2.24815
FxaC_10g32770.t1	3.53186	3.42684	1.86841	2.96097	5.00647	3.74882	4.84968	5.86278	7.75368	2.98952	10.7421	2.59755	6.46819	5.91404	9.88797	9.39458	6.21302	6.64394	5.49246	3.71248	3.98444	6.50564	6.07285	5.23016	1.17036	3.46274	1.88079	10.2986	10.6158	9.72346	2.95424	4.05765	2.02276	14.218	13.9652	15.1326	7.49906	7.66412	4.83569	10.5258	13.1114	13.8676	1.03598	0.432038	0.727457	0.396865	0.627737	0.51264	10.2471
FxaC_10g32780.t1	10.3092	10.6299	5.23316	5.91934	7.14958	5.9661	6.02673	7.12227	8.81065	9.18069	7.23289	11.1462	11.6634	16.745	12.7412	11.5804	13.4744	13.7441	8.80442	9.28213	9.27057	11.7769	8.91499	9.85212	6.3211	8.3917	7.79	6.90959	6.02245	6.90217	11.9992	12.8488	13.4138	7.44905	7.85858	5.57034	14.015	13.5192	14.5766	7.03119	6.67735	5.40517	4.4697	3.06769	2.95241	1.64984	3.10192	2.56945	5.05499
FxaC_10g33360.t1	73.0769	189.573	193.421	15.0975	11.4031	21.3642	15.7988	21.1313	30.9783	16.4554	18.4881	19.4558	20.8309	17.6838	24.0145	17.8092	28.0649	21.5734	18.1297	25.0279	29.4656	21.2731	23.7516	33.1873	111.734	103.415	140.761	8.49572	12.9688	16.5129	22.3836	27.4325	41.3818	9.48896	13.0622	8.06965	35.1659	44.8286	28.0634	12.4832	9.79821	11.8834	378.947	146.29	127.606	302.385	124.838	116.216	140.959
FxaC_10g33361.t1	228.123	542.716	784.852	51.0283	33.5109	77.7759	188.227	139.134	137.574	63.3097	68.2359	68.4488	79.4923	63.9422	84.7989	73.3638	80.0495	74.877	85.1311	111.977	105.147	73.4796	81.5344	93.4868	264.356	266.126	346.429	25.6674	49.1393	61.8301	61.8924	80.174	52.0607	25.9962	37.0321	38.5446	99.6558	131.092	95.7536	48.3948	51.3614	41.6296	1198.92	445.353	411.855	935.014	412.518	369.566	556.235
FxaC_10g33391.t1	3.87845	9.713	8.89292	0.80422	0.628834	1.02885	0.970731	1.04224	1.33806	0.810189	0.839497	0.989909	1.07113	0.761316	1.19602	0.984076	1.26742	1.22912	0.92246	1.22736	1.57181	1.33567	1.2242	1.39933	5.53589	5.91283	8.30058	0.612073	0.589341	0.827782	1.1541	1.43623	4.64775	0.465382	0.507044	0.726719	1.8761	2.07173	1.42279	0.499987	0.465124	0.502843	18.2984	7.92967	7.26627	14.7648	6.22083	5.47685	7.30436
FxaC_10g33880.t1	8.21399	8.00913	7.78461	0.865587	1.36831	0.835573	4.40449	5.2263	5.94223	0.538642	0.491907	1.19485	2.69451	2.36863	3.24694	0.600642	0.80163	0.30787	4.54334	3.17093	5.10146	0.39074	0.803229	0.544946	1.36888	3.05818	4.57581	1.40025	1.01758	0.814675	0.909286	1.14773	0.855388	1.12824	0.482413	1.152	0.370189	0.467126	1.13541	0.764394	1.06949	1.06424	32.8837	33.5034	9.57152	5.52016	4.33725	4.99616	2.71212
FxaC_10g35330.t1	0.117159	0.353473	0.240394	0	0.069964	0.490528	0.950443	0.562974	0.873768	0	0.108209	0.191917	1.54084	1.73592	2.00113	0.477143	0.547272	0.717429	1.39848	1.76155	1.42727	0.549474	0.665313	0.228698	0.259628	0.232562	0.310959	0.076455	0.125615	0	0.570857	0.456991	0.764765	0.118209	0.104455	0.133896	0.724061	0.361441	0.371705	0.052519	0.115227	0.060236	0.219155	0.649228	2.34235	0.475032	0.622861	1.29919	0
FxaC_10g35360.t1	0.696618	0.523914	0.505224	0.558255	0.890404	0.496053	0.830818	0.641703	0.763424	0.805754	1.22985	0.85076	2.69665	2.74437	3.21975	1.81194	2.6343	2.34733	1.21727	1.7742	1.00909	3.11171	3.63855	3.25489	0.458181	0.877033	0.485707	1.06657	1.1346	0.83583	0.885467	0.948312	1.24192	5.01981	4.17469	3.44133	1.34649	1.22916	0.808675	3.28798	3.98502	4.02188	0.80997	0.740211	0.733236	0.62257	0.218045	0.339567	2.77085
FxaC_10g35740.t1	44.8723	52.1624	21.5818	41.7757	44.0033	43.9516	17.2226	18.7918	19.7133	29.6343	18.5641	26.8711	69.8062	98.1256	75.8972	43.7944	66.2774	55.7506	61.4262	61.2042	57.0339	52.3832	28.3869	43.143	24.6103	33.2792	37.4614	7.70505	10.4633	6.7658	39.609	38.7848	83.6118	7.98818	7.53514	6.21553	36.4126	31.5972	36.3844	7.53882	3.60208	11.7588	29.5393	12.781	9.66674	11.5695	9.45412	6.06598	5.87058
FxaC_10g36170.t1	44.3478	51.0186	27.9592	19.7981	20.4129	24.0702	21.7867	16.6303	23.6435	15.3285	20.6767	18.3461	17.5325	21.5115	14.8743	21.704	19.9275	18.7771	9.2809	16.362	13.0857	11.6598	11.9382	8.13286	11.9999	8.78952	13.8034	8.54218	7.71303	7.52415	12.3378	8.11031	19.2376	7.04695	7.59233	7.42744	25.2684	28.1781	15.2191	2.69353	2.92911	4.21249	14.9479	1.09603	2.4161	11.0084	4.57122	3.853	7.56931
FxaC_10g36770.t1	28.2561	20.5215	19.1134	21.569	19.5753	17.0985	21.5818	23.6641	23.5304	30.7655	19.2161	32.1302	14.1767	16.1782	13.1643	15.9816	14.2207	14.2114	18.0539	17.4579	21.7096	18.7578	17.1316	17.3861	23.3392	20.9851	19.5246	7.96741	7.39802	8.98516	36.1897	32.9677	50.1313	7.94634	7.59558	7.39447	35.5321	30.4603	37.7367	4.04668	6.30594	5.7213	13.5188	11.9041	10.8269	11.0534	12.4546	8.3456	7.00517
FxaC_10g37010.t1	6.87329	7.71032	7.98255	18.0641	15.1745	14.2899	4.4144	5.29265	6.57841	9.57694	12.491	9.57434	21.2152	16.2167	16.5907	22.7008	18.8265	18.5225	20.7987	19.2545	24.232	21.8577	22.2008	20.4548	7.77863	10.8374	9.85354	14.2505	11.6788	13.9155	9.33654	9.24434	5.91724	10.909	10.4833	9.65374	22.2559	20.1339	18.6423	8.22684	8.76251	9.56987	8.65571	6.66579	15.5147	6.1833	6.84783	10.5486	11.2545
FxaC_10g37130.t2	3.30766	5.0182	7.72243	1.53182	1.2026	2.11015	5.68043	5.41556	5.76761	2.95131	3.69365	3.44782	1.04409	0.600538	0.952831	1.65251	1.50692	1.06051	1.31206	1.29639	1.18369	1.48902	1.40693	1.94865	4.62342	4.02546	5.72397	0	0	0	2.1161	2.59008	4.7278	0.010978	0	0	2.3749	2.1663	1.9424	0	0	0.053767	15.9124	8.89933	5.71524	22.1535	8.94208	5.09103	1.02677
FxaC_10g37320.t1	1.64879	1.64221	1.35348	1.30553	1.24307	0.913883	1.51338	1.62013	1.8284	1.20767	1.24148	1.62414	1.08372	1.26746	0.975893	1.15851	1.23085	1.19661	1.19722	1.18544	1.28901	0.967357	1.35307	1.1492	1.93343	1.76954	2.03294	2.6671	2.09272	2.4554	1.98927	1.32008	2.3513	2.49674	2.53672	1.74649	1.43052	1.61319	1.74696	1.7047	1.66131	1.90384	2.20252	3.2043	2.15903	1.51852	1.37993	2.09832	1.89102
FxaC_10g37940.t1	2.17163	2.17115	1.25446	1.90068	2.68382	1.51032	2.48963	2.53991	2.07561	2.34605	2.04484	3.2533	1.12066	0.845259	1.29128	1.58343	2.03389	1.37089	1.80828	1.83167	1.9139	1.91734	2.07616	2.01452	2.64108	2.73851	2.94325	5.82785	5.5564	5.23646	1.91819	2.63475	4.52559	4.88643	5.01372	5.81815	1.72678	2.44169	2.30611	3.132	4.01647	4.46459	1.70923	3.24642	5.1149	1.79672	2.47391	3.75339	4.33478
FxaC_10g38100.t1	12.6604	20.5692	22.9197	5.16297	3.63938	7.13874	3.49219	2.92932	3.72615	3.37921	4.95404	4.5186	3.89631	3.84092	4.19796	5.56934	5.19457	4.88548	3.51505	4.03369	5.01333	4.91671	5.81663	5.06344	19.5639	11.0391	18.3303	3.37044	4.94329	3.84681	3.13409	4.85201	5.14574	3.47998	4.92101	5.46359	6.0354	11.7391	4.87572	6.33695	8.95228	6.60584	16.9658	20.3787	23.8151	35.5938	16.4408	13.7462	13.3552
FxaC_10g38350.t1	2.69934	1.17736	1.08495	2.16085	2.85921	1.92626	2.45772	2.49844	3.07033	2.63024	2.11801	2.15236	1.21952	0.911878	0.608765	1.44798	1.34828	1.32874	1.41583	0.960665	2.59131	1.38293	1.65691	2.05685	2.7358	2.56721	2.62739	4.12782	3.87638	4.40558	1.62746	1.78501	3.7175	4.52096	5.03192	4.89914	2.06951	2.07243	2.14003	3.26407	3.83801	3.38416	1.10532	1.28207	1.49624	1.00185	1.53718	1.51124	4.99777
FxaC_10g38400.t1	9.5281	11.2081	9.60415	7.51381	7.05444	6.63208	6.78667	10.3298	10.2269	8.71182	7.65299	9.10546	4.10928	4.48011	4.53003	4.05866	5.02838	4.16399	4.46041	5.21273	5.57388	5.12651	5.16513	3.7982	6.24551	5.15813	5.89085	2.05497	1.84967	3.18059	7.50336	6.50275	11.2527	2.06896	2.08697	1.60116	6.12559	7.59523	7.02026	1.11014	1.272	1.83012	4.18575	3.06128	5.29422	4.04482	5.69393	7.0723	3.3136
FxaC_10g38630.t2	2.22496	3.96498	1.95424	1.86148	2.82957	3.08186	1.49699	1.81829	1.47083	1.7787	3.12789	1.6663	6.1624	6.44543	6.2621	6.60095	7.26419	6.15761	5.07796	4.23332	4.22848	6.03554	8.93417	5.82916	1.48756	2.90718	2.06262	16.2398	14.2304	14.623	1.98925	2.49344	3.67125	27.1337	23.6956	27.684	2.70723	3.39951	2.52453	24.6651	24.9803	22.7602	1.15133	0.50078	0.430069	0.764063	0.943348	0.787783	12.2588
FxaC_10g38810.t1	2.77482	2.19548	4.34285	4.03728	4.9758	4.70718	4.42515	4.62967	5.35443	5.15547	7.31866	5.10884	6.43361	5.52985	6.20864	7.05262	6.79471	6.62153	9.9143	7.57518	7.81322	5.52458	5.92084	5.44785	5.55422	8.03889	7.10202	13.7213	13.4436	13.8617	6.41355	7.38663	3.91901	10.1353	11.2092	9.37452	7.21017	6.28543	6.70857	7.74341	8.35494	6.98454	6.87741	5.42485	5.54743	5.61242	8.17093	9.97362	12.879
FxaC_10g38940.t1	0.379992	0.387029	0.60159	0.85441	0.816406	1.06752	3.76271	5.83429	4.19596	2.74994	2.00187	2.72753	1.49689	1.25347	1.63945	1.92995	1.5609	2.50873	2.66068	3.45697	3.02129	1.90904	2.69761	2.49846	2.06345	2.4554	3.41819	0	0	0	2.41337	2.94834	4.03562	0.020788	0	0.031063	2.81696	4.08176	2.96106	0	0	0	4.52466	6.94535	5.7968	3.33425	4.88287	4.52337	0.035439
FxaC_10g38990.t1	0.777329	4.49116	6.33036	7.42823	11.9332	6.88985	2.60628	3.12818	2.2975	4.43481	9.99767	6.76415	10.6355	9.79191	11.324	21.6264	14.8906	19.0643	7.12319	7.08108	5.61171	35.3345	40.2327	20.2067	5.24043	5.1517	9.02445	2.0744	4.12083	2.37386	18.0295	13.6823	11.5459	2.06731	2.12167	2.03814	32.2234	32.7351	28.2958	0.956297	1.30003	1.57855	4.45512	2.87101	3.40231	5.00982	7.2874	5.89331	10.9726
FxaC_10g39020.t1	3.50096	3.75491	5.48555	7.32554	4.22306	5.55426	2.09182	0.711444	0.695568	1.31629	2.17458	0.806619	1.04162	0.847812	0.325946	4.37008	3.2345	1.26862	0.282092	0.393971	0.134568	2.75139	1.31634	1.60239	19.1088	13.1337	18.3592	0.128486	0.198584	0	2.24265	4.02617	3.45698	0.198965	0.062976	0.214003	5.73633	9.06408	4.07731	0.140338	0.271782	0.603372	9.71729	10.7216	7.00702	46.807	31.6677	19.3116	0.664331
FxaC_10g39100.t1	0.694465	1.51466	1.95987	4.11556	4.50089	2.66781	2.37016	2.84727	2.18544	5.54974	7.29843	5.84034	6.54868	5.86011	8.2455	8.48802	7.096	6.60384	3.87666	4.83596	4.28	8.59258	10.8727	6.05169	1.04399	1.32073	2.2458	0.14288	0.143717	0.32911	5.23583	4.68068	3.56899	0.284006	0.568152	0.23493	3.6697	5.92723	3.43774	0.089891	0.220025	0	2.176	2.96339	6.95179	2.17138	5.25924	5.80417	0.263761
FxaC_10g39560.t1	2.15788	4.55746	5.00325	0.773943	0.439643	1.46583	0	0.330698	0	0.143297	0	0	0.310461	0	0	0.705846	0.343462	0.482525	0.148641	0.544766	0.243839	0.448306	0.389572	0	2.75048	3.16528	3.26984	0	0	0	0	0.154047	0	0	0	0	0.309738	0.33728	0	0	0	0	17.211	24.3386	19.5874	12.8886	5.82384	2.78534	0.710863
FxaC_10g39570.t1	32.0687	55.5461	38.5785	31.4591	17.1918	28.3449	13.0479	6.72511	8.69818	3.50621	4.25603	2.72503	12.0033	13.8001	4.25542	11.5681	13.2413	5.12589	3.18307	8.85482	5.16453	6.04496	5.66129	2.24891	57.2141	38.5893	39.2	1.33779	5.85224	1.8406	12.008	13.4825	4.45114	0.626411	0	0.460415	11.3453	25.0966	11.2186	0.146631	2.22006	1.3721	186.144	354.012	240.262	138.145	111.868	99.2677	22.6689
FxaC_10g39850.t1	0	0	0	2.66572	4.38455	0.754303	3.85266	1.50862	0	0.684838	0	0	0	4.04348	4.43171	0	0	1.87965	0	3.15689	0	1.52985	0	0	0.876538	3.09973	1.77627	13.1096	10.8924	8.53489	4.27226	3.19266	2.46129	5.64813	9.17459	5.02161	1.29483	3.41034	1.06156	2.72408	2.17992	8.01287	0	0	0	0.917078	1.12519	2.4555	6.39621
FxaC_10g39860.t1	45.5722	72.1762	48.7217	20.9322	24.5006	21.0427	53.5274	50.4523	38.3371	10.5173	16.5842	13.5661	45.4997	35.6594	32.3754	16.7565	15.0075	15.8837	32.1572	29.6188	37.793	13.6121	14.7487	13.1297	10.3279	13.9638	11.2592	130.375	113.546	134.439	7.4999	7.96673	11.6091	117.137	101.951	119.259	11.7364	6.83416	13.0393	121.325	102.476	109.704	11.4067	19.2681	14.679	6.10927	10.7575	14.8704	117.806
FxaC_10g39930.t1	1.01329	2.02061	2.40973	2.76612	2.2707	1.6193	0.880483	1.53134	1.66694	1.46534	1.6208	1.88751	6.16821	5.07407	4.30939	3.47568	3.90116	3.52879	6.63456	7.18282	5.61744	1.202	2.83927	1.73442	1.49767	2.00498	2.71073	10.6256	9.72476	9.80892	3.34456	2.35061	2.88081	5.6266	7.06122	5.91204	2.48033	2.34545	3.40099	5.61387	4.811	6.43183	3.32329	4.52217	3.3851	1.73511	2.98521	3.16729	15.6964
FxaC_10g40180.t1	4.60554	5.30662	5.04823	9.53167	6.24181	6.1421	10.824	10.1912	10.2439	5.19699	5.39931	3.94438	10.3809	10.7133	9.72791	9.3058	7.9588	9.12002	8.62609	11.1747	10.0667	7.19631	7.23582	6.32919	3.59948	4.12306	5.33312	1.87537	2.92865	2.45923	9.0833	7.71276	8.6426	3.52077	3.27652	4.07858	9.50438	10.7473	10.4763	2.84456	3.47551	3.76796	3.9946	5.18486	6.11479	4.24966	4.73342	5.23846	2.32884
FxaC_10g40370.t1	2.93929	2.96954	5.15283	2.88538	3.36892	2.60519	2.20247	2.56762	2.78131	2.65523	2.31363	2.99988	2.36569	1.41691	2.38654	2.91005	3.03109	2.87057	2.49717	2.13422	2.4663	3.97566	3.9393	3.86865	3.55357	4.58568	4.4544	2.35548	2.64384	2.7819	2.78461	2.76779	4.62489	2.55108	2.48333	1.93454	3.8773	3.74149	4.05183	1.74248	1.83983	1.82894	5.8535	4.9439	5.22166	6.0675	3.60932	4.79403	3.05477
FxaC_10g40440.t1	1.75386	2.19271	3.32319	1.72812	0.596808	2.44347	0.443804	0.122731	0.433051	0.501187	0.382778	0	0	0.143098	0	0	0	0	0	0	0	0.516159	0	0	9.25942	5.84466	10.3748	0	0.679326	1.03106	0	0	0.202771	0	0	0.533933	0.144577	0.166688	0	0.139619	1.07214	0.160135	15.088	18.2078	14.0694	33.3301	12.2161	6.90767	4.15206
FxaC_10g40620.t1	28.9607	28.426	25.6085	101.903	100.831	85.3116	93.5028	109.622	112.19	144.204	153.175	147.418	97.9578	118.733	105.296	129.468	129.797	128.152	104.728	86.9455	93.7263	118.124	119.565	102.392	126.158	125.119	100.545	138.301	116.537	116.502	96.4677	101.129	195.143	131.507	112.453	115.051	185.274	152.568	154.196	174.028	168.531	164.915	74.01	36.4008	27.3873	38.8616	33.6864	21.4533	61.9558
FxaC_10g40720.t1	1270.81	1218.95	638.116	78.9018	183.532	61.09	138.797	348.604	269.813	495.23	248.558	519.167	4688.35	8711.71	6146.95	2581.69	3303.51	3731.64	3764.31	3757.64	4954.75	1374.8	884.877	1281.03	99.6153	74.9488	81.168	35.3037	14.1886	510.894	364.793	476.021	25.029	6.43732	56.3292	59.8447	282.548	152.041	309.474	32.6811	21.8539	24.4499	146.093	98.7834	53.4348	2.99369	35.9312	7.69989	232.324
FxaC_10g40730.t1	0.088601	0.113796	0.238176	0.347496	0.565487	0.302026	0.799553	1.1327	0.798632	0.794291	0.691643	0.519207	1.05503	0.646939	0.36504	0.735457	0.423577	1.03061	0.812383	0.657674	0.688903	1.35634	0.875063	0.504418	0.630826	0.902628	1.01969	0.106951	0.031983	0	1.10131	0.763749	1.66373	0	0.030146	0.044631	0.96163	0.882175	1.13329	0.026347	0.028902	0	0.447346	0.835159	2.32599	0.302181	1.12584	1.90943	0.150125
FxaC_10g40940.t1	0.223674	0.374245	0.582312	0.537392	0.161953	0.786045	0.272196	0.885208	0.557149	0.646555	1.01102	0.68158	0.062912	0.068554	0.325276	0.501683	0.531537	0.386873	0.472718	0.244554	0.328982	0.259289	0.379949	0.66199	0.649355	0.895036	1.0627	2.31322	2.80555	2.1686	0.503966	0.901728	0.486925	1.96047	1.80523	1.12517	0.381884	0.420232	0.465355	2.0633	1.27901	1.63695	0.79377	0.867644	0.6646	0.914768	0.664636	0.820059	1.80385
FxaC_10g41230.t1	1.02235	1.27848	1.03774	0.737692	0.987205	0.558611	1.41288	1.34784	2.07041	1.37617	1.09788	1.49324	0.716335	0.543066	0.93872	0.761251	0.535834	0.475725	0.731342	0.851291	1.34522	0.33555	0.852384	0.6278	1.24937	1.18279	1.61454	1.40274	1.08384	1.20028	0.947712	1.1805	1.80401	0.995001	0.884762	0.736999	1.28452	1.34761	1.03861	0.515285	0.474129	0.559501	1.21643	1.23128	1.51024	1.0278	0.708573	0.852066	1.36549
FxaC_10g41260.t1	2.52834	3.0332	2.96446	1.9645	1.17872	3.22984	1.58232	0.663915	0.789504	1.03289	0.730132	1.04386	0.446199	0.365784	0.160684	0.404986	0.264744	0.383883	0.505728	0.407694	0.552675	0.818038	0.717765	0.751848	4.09727	2.63264	3.9028	0.992093	1.89619	1.74775	0.618769	0.755265	1.74463	0.659796	1.37608	1.69658	0.663996	0.594443	0.75687	2.48114	4.15652	2.82786	2.52788	2.4374	3.41552	11.0382	3.29198	4.11927	2.0385
FxaC_10g41360.t1	0.855991	0.678089	1.8312	0.104063	0.231456	0.57854	0.653919	0.591027	0.593047	0.50447	0.499062	0.44386	0.108611	0.18249	0.05637	0.233689	0.302491	0.34047	0.286247	0.405046	0.378442	0.334805	0.474175	0.483084	0.965577	0.467387	1.56492	0.099029	0.041668	0.108575	0.577163	0.5799	1.91303	0.016606	0.057714	0.039119	0.270446	0.727168	0.732669	0	0.025469	0.026425	3.0063	4.71978	5.48283	7.00094	5.93457	6.62464	0.669466
FxaC_10g41401.t1	5.31728	6.04129	4.65516	4.91537	4.35756	4.35077	6.75242	6.12157	8.52664	5.62678	5.88181	5.91107	2.70436	3.44426	3.11724	3.91336	4.4177	3.97652	3.16789	3.08777	2.57723	3.92651	4.69602	3.89054	4.46401	4.35187	5.18178	8.71329	8.02401	8.05833	4.54159	3.917	6.44471	9.24197	7.30318	8.95403	4.7264	5.16419	4.65352	9.11501	9.3412	9.25395	3.26073	3.84279	4.66133	6.11445	4.11155	4.96581	5.32221
FxaC_10g41620.t1	35.0746	39.0221	26.8267	117.449	89.0858	77.7613	100.9	125.199	147.884	69.2229	57.4177	65.1643	127.602	129.168	97.0018	71.6258	70.7729	71.8108	100.522	101.501	124.872	58.1663	53.8349	57.9939	57.8302	51.8171	63.86	0.835936	0.916989	1.30553	77.6501	80.0308	160.92	0.532954	0.526627	0.423098	177.328	154.643	182.699	0	0.260776	0.473017	57.1216	30.3797	25.2214	31.5204	31.1034	24.0243	0.95616
FxaC_10g41630.t2	7.82957	8.49522	5.85823	0	0.300769	0	3.82499	4.79481	5.34713	0	0.523217	0.908374	1.47456	1.35079	1.29267	1.97044	1.12311	0.926541	0.668193	1.33864	2.36737	1.2562	1.43666	1.42163	0.504441	1.01731	0.723971	2.84199	1.62589	3.21868	0.127923	0	0.451342	2.8558	2.10629	2.96643	1.60019	2.15921	2.05059	1.74958	2.72101	2.64043	0.432427	0.223991	0	0.312481	0.420967	0.847308	2.23712
FxaC_10g41690.t1	25.0336	28.3887	20.5298	15.5206	15.5126	13.562	26.0536	21.7332	28.4348	7.21197	8.03026	6.42071	8.30912	8.2238	5.35013	7.31754	9.3728	8.82941	6.23836	5.72102	7.60529	7.90461	6.33429	6.69227	8.79489	11.3904	13.1262	15.7942	19.2373	21.5584	16.945	17.9784	27.4335	13.1971	14.1101	13.408	18.2757	19.6916	23.8634	9.85249	12.3201	14.7	4.83776	3.70379	6.15022	3.79067	9.49222	12.0006	17.4891
FxaC_10g42070.t1	0.880809	1.13293	0.942861	1.21055	0.92673	1.35959	1.48128	1.7375	1.65464	2.9247	2.22216	2.85103	0.274254	0.267004	0.409005	0.744471	0.530564	0.908926	0.935541	0.873052	1.56083	1.07118	1.41917	1.23144	3.39441	3.95264	4.82252	0.046978	0	0	1.36299	1.51684	0.915102	0	0.088149	0.049804	1.0432	1.02434	1.38084	0	0	0	3.75381	3.5822	3.82132	3.78912	4.12855	4.38157	0.104938
FxaC_10g42360.t1	2.69023	4.15178	4.71272	1.24838	1.63272	1.66684	1.6905	2.09352	3.16335	0.222041	0.367556	0.357002	2.1114	2.75476	1.60772	1.2044	2.12306	1.63093	1.58112	1.82304	2.20638	0.464049	0.790336	0.730836	0.215962	0.620939	1.01208	6.30418	5.64482	7.09383	1.48018	1.08668	2.53941	4.48845	4.7213	4.84651	1.79298	1.70839	2.42854	4.00525	3.42716	4.05427	0.344772	0.264447	0.605237	0.649134	0.936366	1.88132	4.5759
FxaC_10g42370.t2	174.842	234.437	232.399	30.9114	24.7645	24.3523	262.551	188.629	206.406	5.8061	8.43062	7.65804	53.4575	38.4664	35.593	14.8616	23.7339	14.9006	26.1473	46.0551	50.9146	7.29932	6.44028	7.80417	6.03797	8.25649	9.86779	9.34292	11.487	16.3662	11.3299	12.399	32.0021	1.82721	3.16743	1.11618	35.8624	36.5982	51.9759	1.28074	1.3058	1.73216	11.3024	13.2082	56.9968	25.5966	74.5312	117.33	26.1727
FxaC_10g42400.t1	24.8344	17.2133	10.5368	6.38524	7.60315	4.10983	54.7973	54.5742	51.3554	6.19633	8.10381	6.93153	3.73946	4.58725	4.38662	4.28165	4.49945	4.70544	3.9972	2.03772	1.96933	2.58633	2.18208	2.37747	3.04127	6.13668	5.29177	7.52924	7.03686	7.88338	1.57357	2.17772	2.45458	4.67998	5.37233	5.11261	5.42572	3.99199	4.73626	4.85527	4.27285	5.13859	1.65649	1.9839	2.28883	1.58399	1.42724	2.84274	6.52938
FxaC_10g42730.t1	712.414	603.827	325.913	1236.95	1103.27	1191.35	1063.61	1172.88	1270.34	1977.12	1369.94	2036.17	1708.26	2081.44	1379.29	1773.07	1841.21	1917.83	1404.39	1503.02	1429.52	1742.46	1352.73	1733.47	1515.34	1119.62	1257.92	60.0012	50.8552	37.3864	1346.93	1401.41	369.879	26.0757	44.6792	33.5918	1967.97	1450.01	1557.18	19.0886	22.9413	25.0225	545.542	201.057	151.344	251.938	183.058	88.1898	54.0288
FxaC_10g42750.t1	14.6779	9.74131	6.24508	8.87703	8.14665	5.49387	13.134	16.3379	18.563	7.28571	4.5853	7.57451	4.4384	4.83868	3.19934	3.53009	3.83786	3.91657	3.35454	3.36066	5.24878	2.57699	1.69173	2.16649	5.94031	3.98864	5.38322	0.201523	0.41792	0.242463	3.97393	3.8227	5.49821	0.043181	0.136862	0.220791	9.51693	9.07882	10.8302	0	0.071925	0	2.32033	1.78111	3.24192	2.20338	3.3058	4.36553	0.082313
FxaC_10g42800.t1	6.03144	6.72759	5.56265	2.09984	1.37276	1.05463	6.78495	11.9635	8.5846	1.4828	1.5976	1.28513	0.67032	0.506971	0.32384	0.639448	0.607951	0.405164	0.467781	0.523342	0.45715	0.422532	0.263002	0.176833	4.35575	3.03627	4.25998	0.525879	2.69073	1.82653	0.668982	0.432713	1.82397	0.145815	0.396898	0.31308	1.42425	1.4983	1.16959	0.916833	1.62494	1.13169	1.73208	1.82586	2.59739	4.0714	2.66819	4.13704	1.72199
FxaC_10g43100.t1	8.37662	9.86111	17.7433	15.5924	12.3476	16.5485	4.92864	4.79153	3.2681	11.6148	12.4254	13.0104	1.98602	2.29875	2.55614	15.5141	11.5003	7.94585	2.56985	3.22524	3.14951	10.4235	9.86114	7.58164	25.8262	30.1514	31.2941	6.56123	7.83261	8.39772	5.77378	7.44486	8.94781	5.51604	7.32255	5.71399	9.18915	13.6721	6.4432	5.28191	5.16976	4.85522	16.3214	18.5411	11.3811	83.2369	43.334	42.8356	3.23242
FxaC_10g43290.t1	82.1718	27.477	16.3988	29.5503	29.6793	63.1171	0.48321	1.12712	1.7863	3.6	4.02104	1.60512	6.06618	11.065	2.92035	6.77023	7.46612	7.43488	6.0555	5.04236	3.62267	2.88924	4.6043	3.92623	5.64645	7.48486	5.9508	80.7195	57.4015	56.0345	6.83808	4.37241	4.85724	38.1957	34.6531	32.6915	5.68236	7.63421	4.94624	35.3601	35.3185	28.1095	28.4681	16.2114	2.73683	27.1845	2.76425	1.80926	30.0043
FxaC_10g43390.t1	0.166585	0.301994	0.029419	0.445868	0.637784	0.504184	0.040741	0.171909	0.191392	0.454099	0.69882	0.421896	0.257186	0.589259	0.585476	1.23924	1.13187	1.03504	0.372447	0.315266	0.327525	0.675185	0.80234	0.988367	0.427034	0.258265	0.181205	0	0	0	0.542094	0.49638	0.574862	0	0	0	1.10071	0.583608	0.720998	0	0	0	0.027386	0	0	0	0	0.010216	0
FxaC_10g43420.t1	2.11907	1.2069	0.955133	1.58557	1.38508	0.802097	5.35091	9.20946	8.62959	1.967	2.10202	2.12433	0.655391	0.495808	0.676925	0.727154	1.42474	0.845145	0.56291	0.968513	1.06493	0.52235	0.919021	0.812696	1.49345	1.56806	1.78595	2.24428	1.83118	2.70704	1.33731	1.37874	1.83093	1.80972	1.98755	1.86812	0.776059	0.715969	0.894056	1.07616	1.236	1.1553	0.46151	0.271405	0.766041	0.852758	0.574881	1.07813	1.72785
FxaC_10g43490.t1	54.0082	78.4513	42.9163	14.7888	31.6591	28.3985	35.1867	33.5158	36.948	6.28031	13.0612	6.04176	35.3907	29.615	30.0888	18.8429	21.3776	19.1075	25.9669	23.7077	20.1529	19.9306	22.1996	20.4771	4.67666	7.31956	8.74932	15.9992	17.3109	16.1254	7.10963	6.47589	3.39344	12.9803	13.5209	14.1758	15.6755	17.6031	13.2717	12.6662	12.3938	13.052	7.90961	3.76934	2.41747	3.17162	3.06154	2.78885	24.1916
FxaC_10g43660.t1	0.87665	1.46408	2.05815	0.476435	0.479446	0.608334	0.649578	1.03975	0.677023	0.764852	0.852103	0.83456	0.308887	0.322679	0.477796	0.538717	0.533802	0.707703	0.61636	0.682509	0.756594	0.740154	0.895204	1.05378	1.64885	1.73226	1.42248	0.805635	0.806681	0.783956	0.595532	0.791122	1.00203	0.96872	1.03665	0.939561	0.571904	0.667877	0.668051	0.834038	1.04084	0.778814	1.84032	1.24225	1.16454	1.91324	0.89586	1.18138	1.44738
FxaC_10g43870.t1	1.36395	1.97586	2.96211	1.14474	0.885594	2.52541	1.65029	1.34894	1.07293	0.913391	0.995116	0.705613	0.889839	0.716417	0.548576	2.04357	2.51629	0.549479	0.519587	1.091	0.643938	0.893693	0.953619	0.882817	3.97171	3.08546	1.91142	1.41665	6.13476	2.55996	0.957979	1.29005	1.42619	0.426433	0.60263	1.36475	2.42394	3.89422	1.01096	1.20575	1.67713	1.71094	5.18767	5.68282	3.72641	7.49507	5.75661	4.0732	6.64333
FxaC_10g43980.t1	3.80199	5.23531	4.42925	4.29194	5.35095	5.75765	2.57286	2.42993	2.95427	3.88499	2.65419	3.94329	11.8319	12.2982	11.4401	5.96468	9.43973	7.12804	10.8769	10.5064	12.3531	5.55059	3.97357	5.72426	3.04847	3.81883	6.27768	3.56862	4.27781	4.51385	7.07779	6.5817	9.77997	2.81445	3.9194	3.07381	8.61245	7.79451	11.3404	2.17871	3.2799	2.2759	4.86946	2.89344	2.39682	2.94455	1.89823	1.83488	3.54242
FxaC_10g44000.t1	2.94465	1.77996	2.67256	6.1859	7.16751	7.81704	4.49276	6.59459	6.02111	13.8346	14.0533	12.7494	8.03502	8.01652	7.72482	10.2034	8.92757	8.81203	11.6355	7.59495	10.5436	10.3667	9.9825	10.6057	11.6733	9.29089	8.34127	2.94901	1.63456	2.94547	8.81468	8.13765	13.5067	1.42533	2.41641	1.86723	9.11005	9.7213	9.84525	1.33249	1.44777	1.36839	8.23498	6.50745	5.91891	5.68116	4.4943	4.45937	3.94853
FxaC_10g44030.t1	0.040281	0	0.012737	0.692134	0.453036	0.11626	0.044225	0.34897	0.149843	0.190471	0	0	1.15537	1.04131	1.20679	0.714018	1.75508	1.1237	3.22935	1.74004	2.37406	0.669707	1.22314	0.60986	0.800291	0.524788	1.2326	0	0	0	1.81812	1.34591	0.697698	0	0	0	0.18783	0.680521	0	0	0	0	1.22554	0.291457	0.692147	0.857033	0.315131	0.554868	0.04363
FxaC_10g44040.t1	0.566673	0.717284	0.107478	1.20926	1.10032	0.567114	2.07072	1.22358	1.65227	1.38418	0.76835	2.0075	3.23929	1.56664	1.53552	0.387324	1.19862	0.328991	2.53487	3.83183	3.0479	1.29161	1.71205	1.71434	1.87958	1.76941	1.4314	1.6465	2.48108	2.38931	0.693177	1.80467	2.20941	1.4402	1.96479	2.09056	1.66426	0.934011	1.52052	1.03817	1.42352	0	1.74988	2.26179	2.69695	0.722471	1.68559	2.71212	5.94682
FxaC_10g44070.t2	1.16548	0.507385	0.690105	2.64366	4.51124	3.47812	3.19494	3.04822	1.24701	4.60025	5.23566	4.75199	3.18428	3.70858	2.20989	1.20447	2.65231	2.09716	2.32852	1.2836	2.64133	1.85791	2.1503	1.57395	1.6979	3.84169	2.03694	16.0505	23.841	13.2016	2.5188	2.89698	1.09481	40.7233	32.0512	41.705	2.18569	1.79998	1.03616	37.9934	43.1674	42.1928	1.53705	1.29164	4.34082	2.90253	1.64894	3.67224	4.68739
FxaC_10g44140.t1	5.77558	7.17393	2.52045	5.58314	5.79594	4.66095	10.0807	9.2804	10.7861	9.43812	7.55856	10.6406	9.03241	9.60167	6.64153	8.96481	5.57803	7.06291	6.81545	9.37057	9.26948	6.33424	6.28405	5.26553	7.40543	8.0029	8.87718	8.54567	7.55195	9.26563	6.61383	7.37602	7.51046	10.8004	9.53093	10.7461	7.51823	6.28509	6.59298	9.94673	8.5092	9.35232	5.83733	4.12954	4.37859	2.34536	2.63944	3.72377	6.71865
FxaC_10g44270.t1	0.48385	0.575631	0.14374	0.697568	0.704524	0.56864	0.44063	0.509057	0.672815	0.52187	0.463946	0.730887	0.97284	0.731871	0.761108	0.709585	0.79941	0.527656	0.605513	0.601758	0.531903	1.21832	0.99952	1.12216	0.594696	0.659437	0.770933	1.05979	1.32965	1.46317	0.801932	0.739625	1.7304	1.54166	1.75027	1.66883	0.612701	1.04374	0.375567	1.21839	1.59107	1.57615	0.410626	0.825838	1.01514	0.483053	0.873157	0.768421	1.04762
FxaC_10g44280.t1	4.83458	9.03167	7.72295	5.10548	6.14938	4.108	0.667563	1.14904	1.46303	0.748309	1.01872	0.607261	2.65442	1.82502	1.95846	1.63536	2.21047	2.481	1.67255	3.25665	4.01804	4.0474	4.07909	3.45079	3.67454	4.33983	4.64619	1.59833	1.8144	1.80166	1.38448	1.4994	5.2972	2.35945	2.4556	2.63477	2.62958	3.09422	3.69358	2.16574	3.01984	2.36378	6.43911	6.4634	6.62923	8.85096	6.6295	7.41507	5.78206
FxaC_10g44520.t1	2.19841	2.0646	4.87369	2.53263	1.61433	2.03195	3.27952	3.54434	5.11446	2.79588	3.9359	1.34843	1.65941	0.900181	1.58643	1.57651	1.60201	1.70254	2.4925	1.86821	2.48533	3.20097	1.09348	2.91076	1.76074	2.61499	1.65279	12.6727	11.1291	9.86199	1.12233	2.29515	1.86066	17.6783	16.1218	22.272	0.511169	2.12714	1.28633	20.2228	24.1254	22.0016	4.28073	3.02518	9.2752	3.44899	6.55226	7.44857	17.1176
FxaC_10g44760.t1	22.4849	23.2525	12.3807	0.771948	0.470329	0.703826	28.8285	16.6887	24.8795	0	0.298025	0.495735	1.6441	2.26234	3.0098	1.09791	1.91571	2.07088	2.68208	1.60722	2.0724	0	0.555804	0.677758	0.180839	0.6392	0.626251	0	0	0	0.594052	1.03462	3.25844	0.072602	0	0	1.20842	1.5159	0.937543	0	0	0	0	0.82211	1.15509	0.354833	1.37112	3.38076	0
FxaC_10g44930.t1	5.40724	7.25328	3.37683	3.73397	6.00403	4.26652	3.65206	3.62525	3.02931	1.77408	3.08169	2.36248	8.44203	9.66999	9.23992	5.55802	6.52177	4.98422	5.32068	5.29622	4.87007	4.12187	5.2351	3.83728	1.90073	3.81056	3.83325	6.3642	4.70007	5.0376	2.97205	2.99182	1.90707	6.49488	6.70854	7.32476	2.33479	3.36432	2.89876	6.07744	6.80117	5.36601	4.28775	4.88194	3.95686	1.87057	2.28926	2.22436	4.71474
FxaC_10g45120.t1	6.00804	5.48093	7.73788	2.27711	3.35139	3.92681	4.92997	4.99532	4.68644	2.417	3.61769	1.47524	3.91688	3.2333	4.37801	3.80529	3.65972	3.20574	3.34192	2.08827	2.25646	4.62992	4.11775	3.37158	2.8599	1.93088	2.21102	4.35886	3.27167	2.57076	2.34782	1.52455	2.23154	5.30546	5.25901	7.66592	3.57081	2.88506	3.19854	7.72438	8.36776	8.3593	5.24994	3.31645	4.04955	4.01436	2.82006	2.34126	6.3681
FxaC_10g45280.t1	6.88276	11.2526	12.3695	1.62454	1.70783	3.84267	2.29042	2.45135	2.39944	1.51048	1.38845	1.60433	1.08125	0.849774	0.641367	0.865668	1.09691	0.793199	0.894865	0.963472	1.36226	1.36169	1.05133	1.58918	6.35017	3.35785	5.95714	1.31749	2.8194	2.24488	0.887564	1.08538	4.29018	1.32791	1.73509	2.35825	1.48968	1.69009	1.43002	3.35431	3.8272	3.48944	10.8879	16.173	12.3525	21.4967	9.64158	8.96223	7.89458
FxaC_10g46210.t1	73.5333	61.2302	107.332	102.679	74.3457	138.034	84.9442	138.15	92.7346	127.463	112.962	62.1629	265.301	232.746	288.233	205.465	196.413	249.607	235.626	272.597	240.666	174.695	204.119	225.458	93.8764	93.2024	75.2092	28.9346	39.5103	29.0425	105.036	129.523	23.5867	29.0319	21.5084	6.39817	139.37	107.465	115.551	31.3477	28.6099	45.503	94.2008	125.965	281.654	57.645	158.893	202.461	103.19
FxaC_10g46220.t1	2.886	2.89358	3.50069	2.06793	1.44538	1.44303	7.19783	3.75312	5.80715	1.17652	0.938862	0.738342	0	0.644927	0.759749	0.336583	0.991882	0.638436	1.47514	1.57139	0.504853	0.765008	0.590882	0.325411	1.54319	1.45522	1.46156	5.63632	6.2719	3.6473	0.548573	0.678865	0.21511	4.21915	5.22951	4.77302	0.846947	0.985004	0.519801	5.42461	4.97502	5.09305	2.04904	4.56441	3.8839	3.97829	6.93878	6.30998	10.698
FxaC_10g46280.t1	0.983679	1.26665	0.892199	1.14928	1.52778	1.29902	0.587756	0.944751	0.854387	1.78945	1.48964	2.36079	0.484461	0.36003	0.514654	1.23419	1.43579	1.0599	0.648932	0.61619	0.961824	1.7692	2.19654	1.7529	2.66283	2.29712	3.60367	3.01731	2.27351	2.46339	2.0956	2.01615	3.19902	3.2315	2.96496	3.72673	1.58594	1.99963	2.05757	3.00054	3.5994	2.84941	0.982377	0.921525	0.860061	1.39324	1.10056	1.52671	1.93142
FxaC_10g46370.t1	7.03128	7.76768	8.16649	9.69665	10.5138	9.79301	15.9396	18.5804	18.5421	17.0418	18.7968	17.3981	14.3843	15.6121	16.1649	15.5697	17.0163	17.2169	14.0121	13.1025	13.9462	18.4684	19.3255	14.6014	11.5299	13.1821	11.9164	24.4312	26.0061	21.7355	15.6143	15.5378	4.03414	30.336	26.9247	26.863	16.1072	16.0289	15.15	32.2838	28.3204	30.1216	8.98115	14.2138	17.0937	8.97412	11.5375	9.7903	20.7347
FxaC_10g46380.t1	1.17569	1.03084	1.00839	4.51052	5.27017	5.43525	3.70806	4.55412	4.93678	21.4296	25.785	21.4226	22.0922	20.9234	24.2713	17.9759	17.8764	14.3749	30.1326	25.6331	26.3175	22.3627	26.2458	17.3313	7.44595	8.45843	10.0907	11.5812	10.4575	9.13099	27.315	20.1284	20.8791	7.49583	7.58321	5.44466	13.3136	13.4671	12.1366	2.9621	3.74974	3.60327	5.91506	7.77763	14.258	3.86942	5.26075	5.30439	7.92145
FxaC_10g46460.t1	0.308227	0.34404	0.247719	0	0	0	2.46426	3.05389	5.42962	0	0	0	39.6762	46.5652	52.3537	0	0	0	35.1362	25.0807	20.9979	0	0	0	0	0	0	0	0	0	0.203534	0.087274	0	0.340856	0.430135	0	0	0	0	0	0.401902	0.200633	17.0023	13.2558	9.60443	0	0	0	47.0818
FxaC_10g46490.t1	48.7528	73.3597	67.5189	45.9265	46.3446	65.114	72.7717	83.9225	82.9286	59.5064	74.0582	53.1256	110.361	105.54	112.567	76.1207	86.1728	76.8506	64.745	73.5888	55.3581	69.1022	69.0473	60.5896	61.7307	85.6059	81.5782	159.076	135.892	120.81	41.7622	44.9473	36.3525	201.62	191.651	184.121	47.7707	51.9349	42.176	236.938	221.061	223.88	134.015	123.849	115.09	117.887	89.2026	88.549	155.141
FxaC_10g46700.t1	10.0077	8.28829	7.84267	5.77516	5.37038	5.17522	26.3323	17.418	23.3194	5.57419	7.57021	4.18092	23.7464	14.8571	19.9512	10.1314	6.17789	9.25956	20.553	13.7129	21.3809	7.29316	10.3566	8.87139	0.740545	6.73079	4.97974	3.41279	3.56551	3.01708	3.77468	6.62797	3.00843	2.4798	4.39108	2.35042	8.57444	7.77116	10.4562	3.84696	2.1177	3.06226	14.178	16.8974	22.2108	4.55656	5.65881	5.62399	1.99999
FxaC_10g47550.t1	10.4939	9.06615	7.05181	6.38231	6.8823	8.23733	16.3237	11.1006	13.9698	11.6725	15.5793	12.3523	4.80075	4.4005	5.79967	5.76479	7.21994	6.14789	4.26633	4.18102	2.76541	5.60213	5.26461	5.93238	4.58242	7.46971	6.8244	14.6348	13.5173	12.9225	3.8471	4.9877	3.11776	17.9072	13.5686	19.3168	4.3152	3.46753	2.85157	17.6792	18.0088	15.9319	2.70355	4.087	3.24623	4.74065	2.64714	3.55638	12.461
FxaC_10g47660.t1	3.96296	4.42318	3.02868	3.08992	3.04022	2.96376	3.00973	5.18889	5.26838	3.56698	4.14804	4.90884	5.62486	6.67161	6.48507	5.82804	5.5962	5.35544	5.60509	5.18382	6.22482	5.27007	4.80715	5.22885	2.76833	3.93633	3.20543	4.15852	4.45103	3.61051	4.89536	4.42181	4.52566	6.54981	4.75126	6.0917	5.05897	4.10556	4.77251	6.36529	6.39829	6.56169	6.37764	8.1651	7.56204	3.3498	4.66007	3.96098	5.26742
FxaC_10g47710.t1	3.49334	6.93405	17.8657	3.69618	1.74659	12.5583	26.7075	20.3604	10.6687	4.76947	4.88031	4.05319	4.31995	1.05446	1.00534	3.1706	1.69334	2.93161	4.46896	4.8705	3.37782	2.91738	5.29265	4.72244	11.4142	11.0941	10.0101	0	0	0	1.2655	4.5047	1.49689	0	0	0	3.61928	1.84215	2.27272	0	0	0.590002	11.0132	36.6555	71.9	49.7641	30.2274	39.0013	1.39071
FxaC_10g48130.t1	6.84268	5.19807	5.33916	7.3411	7.33849	8.05756	7.96211	10.0762	6.25522	11.2126	9.93901	6.07666	9.77979	10.1201	10.9369	9.97086	10.0419	7.50265	9.26793	6.52406	11.5429	12.6505	11.6175	7.55227	8.75245	9.68454	7.26099	26.1442	22.6443	28.5896	7.3999	5.35521	6.54582	21.2845	23.4668	19.687	8.90923	8.53168	6.8552	23.087	28.2533	24.1672	4.12221	12.2864	11.1885	7.37957	9.65591	10.8305	24.849
FxaC_10g48720.t1	3.08925	4.66298	12.3693	3.11389	4.09354	3.6652	1.43488	1.03502	2.13537	0.465806	1.33267	0.316094	31.399	23.9312	29.4428	2.87923	5.72346	4.80825	31.7179	26.9022	27.705	8.44367	6.94045	5.4811	2.82795	6.27755	3.55948	2.80673	3.00947	4.16294	3.09872	2.34561	5.38028	3.6637	2.96153	3.00951	3.92005	5.1032	6.14746	4.9238	6.1331	5.51376	10.5757	12.5774	21.5115	4.56255	7.99908	6.76378	20.416
FxaC_10g48750.t1	1.9041	2.23708	1.04887	5.14102	5.38276	4.76471	3.52891	3.01671	3.27133	7.99073	6.34927	7.39771	3.90692	3.18361	4.232	5.22521	5.13375	5.11162	4.45074	3.14937	3.55465	8.10188	9.28098	6.91689	4.09894	3.71651	6.17605	4.99672	4.60966	4.13037	7.04112	5.71278	5.99668	5.43798	5.14652	4.6379	6.78212	5.88704	5.64256	4.01117	4.48126	4.76064	1.46626	2.16553	2.83658	2.48144	2.50399	4.08179	3.47576
FxaC_10g48790.t1	0.956405	0.911961	2.54425	1.28512	0.688717	1.37068	1.2742	1.16942	1.16193	0.926672	1.15261	1.36541	0.127015	0.056113	0.083006	0.543103	0.377464	0.434308	0.260746	0.320511	0.141715	0.37252	0.731491	0.979704	1.73121	1.89622	3.10112	0	0	0.041177	0.50494	0.7508	0.744056	0.038474	0	0.102016	0.806696	1.43448	1.07391	0	0	0.042147	1.93109	5.46587	4.99748	4.55932	2.99552	2.95833	0
FxaC_10g48870.t1	10.1153	4.76438	7.78712	11.596	10.6897	11.6839	10.2197	12.2592	14.2003	6.97633	10.8049	11.6471	10.4634	15.246	17.7133	17.0413	19.3861	13.6807	15.263	12.9339	8.86856	15.5034	20.4009	14.1068	9.01473	13.9075	15.343	27.7615	20.4259	21.7374	9.86374	11.891	41.3251	33.0829	34.1909	35.6959	9.48352	11.9781	12.6419	52.0805	53.9055	54.6619	10.7674	16.5998	14.3229	13.2102	21.4829	30.1114	17.6491
FxaC_10g49021.t1	1.58151	2.16053	1.16282	5.57667	8.72045	6.77236	2.16123	3.45179	2.88678	5.24482	8.52881	7.31586	10.2927	9.77304	12.2168	14.7933	14.9923	11.2227	8.85004	7.34748	8.82115	18.6456	21.5867	13.4712	2.9503	3.2855	5.18358	10.4908	9.65501	9.07675	9.76067	9.35841	13.132	15.0611	12.6274	11.7641	9.25275	8.02486	7.1489	9.8012	10.9381	10.6888	0.982208	1.92978	3.16835	1.33353	2.15965	2.80347	7.06024
FxaC_10g49080.t1	12.3974	8.20463	5.67116	0.242094	0.041956	0.093581	2.64209	2.49517	2.37304	0.423689	0.342583	0.32203	0.082901	0.040158	0.038265	0.178691	0.172259	0.268463	0.226703	0.110966	0.17149	0.241286	0.042735	0.153375	0.09809	0.142672	0.476819	1.85934	1.38405	2.00127	0	0	0	1.04727	1.67221	2.00357	0.1621	0.046857	0.07691	0.982971	1.25814	0.738963	0.263701	0.670664	0.651105	0.112987	0.302318	0.605547	2.89878
FxaC_10g49140.t1	2.15973	2.53591	0.828199	7.41707	7.49999	4.81895	4.31889	3.96764	5.17032	3.42779	5.03407	4.21196	3.53611	4.50738	3.51054	4.53935	5.07199	5.01414	3.47942	3.10173	2.82778	4.42099	4.05276	4.3501	2.97732	3.78513	3.69605	2.59334	2.77706	2.69159	7.29056	6.32733	7.99278	3.07925	2.47005	2.79124	6.64362	5.14259	5.45823	1.24555	1.70518	2.29054	1.15345	0.761981	0.787127	0.952093	0.832192	0.941499	1.33808
FxaC_10g49420.t1	20.3823	26.1916	28.9883	40.8607	32.5893	48.4176	37.759	48.8929	47.3688	55.006	37.3638	49.2358	49.2477	43.2926	45.9917	43.1323	43.0807	46.4696	55.5025	50.4245	47.2579	45.3968	51.4432	50.6693	40.0145	51.2118	52.2616	71.3288	77.3375	65.5759	36.4231	36.9513	60.9548	84.2408	85.4414	86.8193	34.2083	28.772	37.8996	67.0204	88.1868	72.2905	26.7828	23.1872	48.5157	29.1937	35.6173	43.1975	58.2927
FxaC_10g49480.t1	2.64497	5.11577	3.91247	0.839134	1.27588	0.953578	1.05428	0.510637	0.970442	0.880543	0.72828	1.12114	0.417621	0.334401	0.350755	0.564464	0.718559	0.871178	0.501838	0.65599	0.781137	0.950558	1.36665	1.10457	4.97637	6.55303	7.34065	1.08437	0.667159	0.736522	1.1899	0.908547	2.24644	1.10753	1.04905	0.860948	1.02296	1.42191	1.21563	0.985876	0.774279	0.995849	7.24939	4.18937	2.30995	10.3815	4.22204	2.40994	1.67909
FxaC_10g49710.t1	0.825389	0.459385	0.498189	0.499979	0.367796	0.403598	0.876765	1.08997	0.771552	0.818164	0.398381	0.669837	0.163982	0.098451	0.248659	0.045264	0.118507	0.232229	0.164093	0.172534	0.127857	0.130158	0.537059	0.294985	0.668411	0.446961	0.311791	3.40989	3.04298	3.34794	0.278105	0.27149	1.76909	3.47383	3.9201	3.07383	0.191329	0.255951	0.201055	3.1537	3.2971	2.79726	0.04087	0.11193	0.423573	0.080292	0.376394	0.613773	1.95322
FxaC_10g50160.t1	0.7157	0.514916	0.60973	0.524069	0.220672	0.185198	0.36285	0.589707	0.689097	0.034742	0	0	0.204178	0.079297	0	0.115048	0.042534	0	0.074683	0.07319	0.042415	0	0	0	0.156008	0.140817	0.174355	0	0	0.040811	0.037333	0.206612	0.584497	0	0	0.049313	0.449716	0.451642	0.675284	0	0	0	0	0.125139	0.130469	0.171314	0.458351	0.706515	0
FxaC_10g50660.t1	62.9603	68.1891	47.8869	82.8262	92.1543	84.6587	53.0991	57.6398	67.7927	64.0363	61.1533	68.3725	110.723	117.625	104.621	83.6599	99.8289	98.9687	81.7415	86.4625	83.4219	83.2631	69.8222	74.3291	62.069	64.5242	61.959	40.3121	41.064	43.814	67.2395	66.4644	34.6877	65.5412	58.7614	64.0714	86.3994	75.1921	80.4097	56.6781	60.3818	66.7216	55.0606	42.3353	48.5391	38.561	35.5563	34.0922	51.1167
FxaC_10g50670.t1	2.80708	2.20416	2.95802	4.7347	4.33747	3.78464	8.7774	11.0031	9.33746	17.0207	16.7251	14.4964	8.95642	10.0003	11.8336	15.4967	14.9705	12.9415	5.5013	4.66227	6.741	13.6555	17.4791	11.2366	7.45017	7.62965	9.4084	11.8883	11.782	9.45584	10.0477	8.0733	11.7245	14.753	11.9176	15.6152	11.596	12.5764	8.74903	18.9537	19.8923	21.0054	3.48922	5.66176	9.21037	6.73788	6.23784	5.3546	7.02345
FxaC_10g50800.t1	0.838317	1.10733	0.888454	1.01202	1.35588	0.983843	0.718877	0.829243	0.799934	1.17166	0.80772	1.67003	0.458832	0.607486	0.488106	0.930856	1.09034	1.16037	0.707204	0.743795	0.732686	1.42528	1.67489	1.45029	1.71869	2.07211	2.3751	3.24392	3.32133	3.16855	1.4869	1.24585	2.78416	4.32739	4.97456	5.73347	1.77952	1.3589	0.946195	4.2338	5.51896	4.7401	0.98056	1.25428	1.08299	1.01819	1.35889	1.46161	0.931472
FxaC_10g50830.t1	1.28891	1.25411	0.93724	0.274097	0.130422	0.189418	2.31723	1.9144	2.20434	0.511981	0.352891	0.121737	3.03735	4.63583	2.44558	0.329467	0.502606	0.681879	2.76958	3.30246	2.37027	0.254547	0.450706	0.267954	0.075545	0.37109	0.29961	1.01368	0.956373	0.6802	0.217407	0.214065	1.14185	0.724156	0.363545	0.654597	0.261613	0.647	0.260553	0.785199	0.707089	0.762667	1.19933	0.7319	0.745316	0.164011	0.416514	0.246853	2.32958
FxaC_10g50880.t1	6.23991	8.71842	6.91712	3.9147	6.27965	4.23929	14.9255	7.12929	8.88644	7.10126	4.01677	8.74163	1.14146	2.33184	3.17701	3.27943	2.1225	3.49617	3.76742	2.65832	3.8103	17.0539	11.6645	12.3562	3.63098	11.2898	8.32757	0	0	0	9.15982	5.87843	5.95397	0	0	0	10.1905	9.5797	6.4877	0	0	0	1.85029	1.61208	1.17092	1.40462	1.59207	2.25429	0.32601
FxaC_10g50920.t1	10.469	10.8116	14.39	8.86	7.52143	7.44705	4.9336	7.67537	8.51182	9.28997	7.2986	10.8176	4.71956	3.74534	4.20896	4.63774	6.27332	4.42946	6.68181	6.94866	9.03951	7.48194	8.78171	8.26515	9.47622	10.4338	14.0069	32.1635	32.7265	26.0662	9.30731	10.1969	26.3338	13.8589	14.9942	12.4485	8.42344	8.81103	8.88967	7.95128	10.0512	10.1717	9.08905	12.34	13.4257	8.96137	8.45621	13.9468	45.1955
FxaC_10g51031.t2	2.64641	4.88659	1.81364	17.9374	16.6425	11.9524	7.00005	6.55547	8.76042	23.8337	22.3263	25.979	8.19117	5.03705	7.27975	20.4309	18.6433	16.1508	7.19356	6.80113	9.13152	25.5006	16.0261	16.2885	23.7647	35.0915	30.2733	9.5277	6.95272	12.8163	16.0728	18.5854	9.44388	13.2948	11.9227	11.1171	24.6566	17.6943	20.5853	13.442	13.8217	9.25448	8.27121	12.729	10.2551	15.6894	12.6899	17.1029	9.03414
FxaC_10g51140.t1	0.107418	0.345797	0.093534	0.738778	1.09549	0.661554	0.151602	0.237209	0.251915	0.357342	0.265957	0.369915	0.571611	0.756091	0.78406	1.0735	1.42464	1.35203	0.358143	0.486563	0.562929	1.78474	1.49433	1.955	0.789471	0.884124	1.10892	2.41137	2.20542	1.98406	0.682149	0.827461	1.18545	1.96463	1.97376	1.5295	1.93108	1.65803	1.31416	1.04217	1.2071	1.42088	0.237362	0.367447	0.292236	0.094657	0.143399	0.390134	1.71773
FxaC_10g51290.t1	22.6547	20.4602	18.1733	15.881	20.1065	13.6218	37.2776	38.8512	42.9984	53.252	44.6933	51.0714	49.627	75.082	51.3698	49.0971	37.6461	49.9529	63.2114	68.5189	69.7591	42.9466	31.8587	47.1751	26.794	24.8633	29.9582	0	0	0	40.0828	41.162	7.38149	0	0	0.270383	84.9626	63.9207	76.9822	0	0	0	19.321	9.56186	4.3966	4.44475	4.0578	0.921325	0
FxaC_11g00060.t1	12.1077	12.495	7.47765	12.7633	12.7272	13.1891	6.50002	12.4867	11.0846	11.2033	11.5255	11.7462	6.10295	8.74129	6.11686	8.17	8.79097	7.88947	9.18672	10.5424	9.4037	9.48634	7.16834	9.30005	10.8389	11.1972	11.9627	12.0177	14.2178	9.92693	10.9031	11.9574	18.0648	8.73279	10.5368	7.13787	13.403	10.628	10.0886	5.86025	5.07298	5.57921	4.33851	8.72619	6.33419	10.2274	6.90968	9.3407	6.56052
FxaC_11g00390.t1	3.72177	4.61625	4.76706	3.29395	2.54295	2.61901	4.06402	3.17682	3.5021	5.61315	4.05066	5.6132	1.08178	0.982533	0.825956	2.51624	2.72095	2.31723	1.0028	1.04264	1.06205	2.55221	3.64	3.30252	8.45409	8.25119	7.41554	0.922342	1.55452	2.70757	2.8776	3.6492	3.23992	1.90755	1.94817	3.02912	3.18088	3.19426	2.63963	4.75496	6.32966	3.51316	10.2673	11.8336	7.12353	13.824	8.15209	7.16722	5.68982
FxaC_11g00500.t1	1.59087	0.796819	0.969153	2.2741	1.10065	1.08529	1.02705	0.447438	0.410179	0.667225	1.00236	1.25992	7.47054	4.38079	5.47391	1.08674	4.31141	2.63012	5.56998	5.96769	6.91546	3.3686	1.79492	3.72748	1.37455	1.75961	2.14418	5.70174	6.05344	4.87269	2.2394	0.595683	3.32986	4.79746	2.70201	3.42252	2.72676	3.05299	2.7034	2.68309	3.90731	2.26953	3.09834	2.97963	2.67889	1.7266	2.32931	1.62389	3.6648
FxaC_11g00900.t1	1.9804	2.69149	3.16143	0.471326	1.58402	1.10546	1.42582	2.0596	2.84212	1.99901	2.12811	1.63789	1.65955	0.628621	1.77122	1.339	0.81974	0.970374	2.13434	1.7611	2.32628	1.52709	1.3713	1.58451	1.51931	2.40463	2.06788	3.29492	3.83472	2.66584	2.1567	1.40559	2.39652	1.36973	2.76286	2.30144	1.13533	1.78499	2.02771	1.31685	1.69366	1.65858	2.70289	6.28563	4.99417	2.28914	2.38538	3.24324	4.62495
FxaC_11g01400.t1	0.891714	0.849889	1.18962	0.658848	0.856464	0.54357	0.708027	0.916791	0.948437	1.07095	1.0445	1.31224	0.630605	0.521811	0.508786	0.590097	0.722539	0.64927	0.510504	0.867002	0.807756	0.75276	1.06882	1.02917	1.5886	2.22927	2.53243	0.897707	1.05987	0.980943	0.762606	1.11946	1.20126	0.945655	0.889818	0.81567	1.00106	1.12365	0.775098	0.730059	0.767317	0.771885	2.38874	2.31687	2.11677	1.88421	1.07382	1.72194	0.959667
FxaC_11g01630.t1	9.96419	13.9042	13.0052	7.867	7.60476	8.58233	4.66689	3.38087	4.27072	1.62628	3.09257	1.89558	4.54064	4.37674	5.4243	4.22439	6.26206	4.23909	6.29083	6.66494	6.71735	1.64331	3.75163	3.06559	3.50303	3.09558	3.35435	1.98919	5.94853	9.4203	0.95521	1.90237	2.20892	2.50216	4.59018	5.78768	1.75887	1.72544	2.37286	1.65189	3.97847	1.93542	14.5324	20.1848	6.21992	5.86194	3.98428	3.5964	19.7857
FxaC_11g01830.t1	9.43579	8.71901	7.55185	5.32962	5.60837	5.78683	12.4958	12.6749	13.3105	5.75809	8.81246	6.45225	13.073	13.008	13.6001	10.7154	10.4685	9.63466	10.8322	9.56462	9.21942	9.66227	9.74402	9.39579	4.79424	9.82742	8.75783	9.42865	9.56029	8.34879	6.38073	7.03448	9.81923	13.4469	14.4626	14.9566	7.10463	7.5387	6.92561	14.3288	13.5351	13.9311	10.0219	15.0333	13.9973	6.07968	5.25677	5.54659	13.6345
FxaC_11g01950.t1	3.96293	6.76387	6.24296	1.82066	1.80488	2.43239	0.691533	0.214439	0.225817	0.561088	0.144299	0.1659	0.039868	0.259611	0	0.769161	1.36668	0.285044	0.162143	0.096558	0.185333	0.16042	0.051814	0.412757	2.58172	2.05742	2.08508	0.162425	1.20133	2.5926	0.367945	0.117295	0.103373	0.129418	0.193542	0.394657	0.185663	0.388541	0.22727	0.432978	2.13224	1.41996	4.9685	6.03354	2.63406	12.2717	4.16614	2.15997	3.92731
FxaC_11g02360.t1	2.30611	2.63228	2.05176	4.6326	4.72594	4.30748	4.82327	6.64552	5.24394	7.96396	8.69487	7.05826	4.46732	3.77351	3.84287	4.77813	5.79847	4.70117	5.14947	5.89172	6.53085	5.47119	6.49563	6.26547	3.39008	3.34281	5.55807	7.66598	6.43006	6.40155	5.23252	4.89215	8.96444	7.57609	6.82009	6.35317	5.64673	5.34907	6.07769	3.78884	5.47063	4.00464	4.67375	6.45305	4.43207	2.39883	3.08091	2.62142	6.21889
FxaC_11g02640.t1	5.45974	0	0	4.50817	8.00106	4.60335	0	0	0	8.31592	5.15346	10.258	0	0	0	7.39804	4.74467	6.23123	0	0	0	8.886	9.72102	8.9232	9.26877	8.71733	7.15637	4.22998	5.62101	4.63197	7.06725	8.16264	15.1251	5.26093	5.32617	5.88917	10.6321	8.41878	11.7907	4.17409	5.14427	4.64649	0	0	0	4.63823	4.58905	6.58338	0
FxaC_11g02760.t1	2.05454	8.50498	13.7556	1.12127	0.580457	0	2.58416	0	0	0	0.248194	0.295176	0	0	0	1.1987	4.21821	0	0	0.359658	0	0	0	0	6.79036	13.183	8.25978	1.46394	33.1544	53.6639	0	0	0	0.458486	0	1.34979	1.09075	0.162121	0	10.0934	15.7952	3.17446	51.7795	50.628	6.72475	48.2368	37.3843	19.9869	45.1616
FxaC_11g02860.t1	2.00147	1.94218	1.24493	1.92935	3.64686	2.28677	0.357845	0.531862	0.388431	0.712891	0.756087	0.656806	0.272398	0.322684	0.162225	0.408619	0.195429	0.243532	1.42748	0.976888	1.26562	1.06214	0.85642	0.611877	0.536896	0.550328	0.527686	0.232	0.563157	1.91892	0.243436	0.25138	0.309658	0.047329	0	0.112053	0.702341	0.495058	0.378838	0.201377	0.142329	0.065729	0.22898	0.503563	0.343923	0.137782	0.312584	0.281692	0.991135
FxaC_11g02960.t1	4.17951	4.2025	2.9451	2.06008	2.99931	2.48746	3.40717	3.8063	3.35538	3.28198	3.01437	3.26099	3.05357	2.57103	2.41023	2.75635	3.13548	2.95815	2.97055	2.81519	2.90308	2.9476	2.96163	3.37544	2.42518	3.23005	3.28977	7.98254	6.62359	7.16494	2.72912	3.67204	5.05339	7.43891	6.76522	8.26715	4.48966	3.72797	2.7924	6.88186	6.06548	7.07099	2.08468	2.98307	2.91728	1.53144	2.91768	2.24788	5.51328
FxaC_11g02990.t1	95.1289	33.0865	22.7382	15.0975	15.949	16.1206	23.5076	22.7284	27.5282	19.1892	15.0591	11.964	11.3624	13.0028	11.2151	6.13929	7.90255	10.599	7.01847	7.3444	5.90267	3.99328	6.29252	6.06675	4.70568	10.2962	7.06257	62.7524	53.08	56.6284	9.75332	7.44981	15.6933	53.9354	55.367	55.6765	5.11514	8.00784	6.7761	41.8433	36.5846	39.4811	13.3465	13.9402	13.6467	6.29056	6.19971	8.71719	38.2236
FxaC_11g03240.t1	8.55756	11.1437	8.39957	6.85288	8.64124	8.38047	5.84612	4.5679	7.01806	3.6069	6.96271	3.67514	20.7987	26.4342	26.9945	15.1203	17.3405	16.3411	12.2014	15.3367	12.4646	16.4415	13.6339	10.206	7.16705	9.8692	12.462	24.6571	27.5363	25.2429	11.8592	14.2546	4.94894	29.6685	27.4847	31.6278	8.93378	8.7062	9.57209	30.7795	34.5044	26.1011	8.89339	1.95942	1.86539	2.08964	1.27259	1.71062	24.508
FxaC_11g03300.t1	9.91202	12.4546	10.7342	15.006	15.614	15.1187	10.1751	9.56533	8.86592	11.7678	12.168	10.1774	19.0196	19.6346	21.4225	17.6764	18.3339	20.287	17.2257	15.6087	15.2983	20.0216	17.6607	15.1259	9.36844	13.447	13.9756	45.4747	52.9887	48.6355	14.1636	12.7968	13.1367	36.4917	35.1253	32.5525	14.7258	13.1183	12.8745	31.2856	39.8376	37.6959	8.62384	4.61119	3.8945	8.17401	4.73417	5.2254	48.9446
FxaC_11g03390.t1	6.67767	8.47043	4.34274	3.25058	4.42276	5.37151	4.12395	2.92158	4.5887	2.58892	3.1187	2.5595	9.67008	12.358	9.30329	4.33381	7.51372	6.49557	6.18689	7.4542	5.29295	6.86038	5.26933	5.27646	2.25271	4.25129	4.95353	15.0849	14.2441	14.4373	3.93253	4.76254	2.51063	18.2064	17.0051	16.6784	4.03554	3.86063	4.3171	15.0628	17.5403	14.8958	5.12002	3.29731	4.78075	3.12984	3.43325	4.07211	13.8765
FxaC_11g03530.t1	19.3286	26.0016	19.2467	17.7891	19.8276	17.6479	21.77	23.7865	22.6553	23.4519	23.1793	22.9705	15.0149	15.1939	14.3761	18.256	15.1949	21.0581	16.8718	20.1199	19.8645	20.7209	26.3945	20.6549	17.5301	20.3979	20.0893	79.1292	74.6965	73.42	16.0317	14.3689	35.9498	75.9658	73.2177	74.0372	18.0852	19.0695	17.8882	66.2957	66.4511	57.4614	22.3171	17.1483	25.2523	17.2748	14.9164	18.2917	51.3432
FxaC_11g03591.t1	2007.52	1625.42	2130.3	851.713	1054.08	1007.84	760.025	1234.75	1044.71	326.181	499.555	286.222	548.508	467.743	425.721	342.241	366.434	316.13	234.008	339.301	254.839	345.593	322.233	314.612	238.222	185.437	183.052	64.2099	59.5226	59.6302	797.292	748.604	167.542	13.0195	20.812	26.9451	523.791	431.126	579.147	18.1533	16.2207	23.0856	168.026	106.736	105.012	281.328	179.707	454.555	88.2448
FxaC_11g03600.t1	1.44633	1.91599	1.34316	4.21419	4.88639	3.36464	1.11541	1.15837	1.70267	4.03001	2.15644	4.54718	3.99434	4.59982	3.11143	4.46918	6.16376	4.69969	3.54232	3.69825	5.73636	5.56509	4.47881	4.39033	6.53279	4.43261	5.92688	3.48109	4.02691	4.27215	5.43072	6.12311	9.40644	3.70759	3.85545	4.41449	9.81945	7.44678	10.2536	2.43154	3.32387	3.36905	1.71717	1.59414	2.34418	1.51107	1.87915	1.89585	2.12895
FxaC_11g03610.t1	383.175	334.356	465.814	93.9825	144.077	159.179	109.552	140.251	133.423	6.59283	32.8755	7.14833	83.7396	81.0054	62.6487	37.45	53.5842	44.1686	40.5097	48.184	27.9602	47.2386	44.1483	36.9042	24.0224	29.6227	32.7174	0.100716	0.714849	1.31352	53.9613	45.7574	9.5951	0.048751	0	0.392723	74.3018	87.3188	78.2956	0	0	0.069932	29.1819	9.93412	8.074	46.445	25.0314	40.2845	1.4688
FxaC_11g04010.t1	3.21027	3.30391	2.62103	3.93659	3.50012	2.28477	4.06109	3.58593	4.59371	5.09207	4.46133	6.93156	1.43404	1.90526	1.46223	2.78305	2.41147	3.04863	2.13988	1.58626	1.82123	3.0834	3.06268	2.66848	3.15951	3.43411	4.37271	6.73565	6.66659	6.40449	5.75032	4.6778	7.09541	4.753	4.51657	3.39381	4.1068	4.05429	4.77477	3.37846	3.341	2.70298	1.05186	0.352105	1.11492	1.5163	1.58664	2.23859	3.9049
FxaC_11g04270.t1	5.79988	14.2139	8.95982	2.5894	3.57568	2.87006	2.37351	2.66056	2.13598	2.6994	3.14107	3.89601	3.82573	3.10835	2.32225	4.25119	5.45413	4.14046	2.63972	3.60292	3.88915	5.02903	5.83776	6.0534	8.82828	12.8181	10.5921	9.23539	8.5523	9.16532	3.81881	2.98373	7.63929	10.5072	9.00223	9.15983	4.79536	4.85302	4.48911	9.67931	9.5804	10.055	35.8324	35.4016	23.0117	23.8757	15.8487	11.7182	10.8201
FxaC_11g04410.t2	1.12833	1.97783	1.95608	0.786869	1.07256	0.610897	1.4322	1.34635	1.80908	0.437846	0.457354	0.546421	1.11721	0.538805	0.797002	0.717866	0.85032	0.658284	0.655744	0.895897	1.52709	0.971915	1.14088	1.24704	0.792199	0.864763	0.905569	0.366493	0.624425	0.848424	0.998183	1.03117	3.1705	0.352481	0.442176	0.49134	0.980979	1.23138	1.54749	0.197041	0.239603	0.195882	0.815457	2.18442	4.60611	2.44609	2.85342	4.32128	0.452859
FxaC_11g04470.t1	1.5423	1.58283	1.96455	1.80225	1.79475	1.36807	0.990493	1.18613	1.6926	2.23487	1.35359	2.65203	0.925452	0.298947	0.466949	1.60211	1.3021	1.10517	0.732933	0.917196	1.59297	2.28417	2.89972	2.93971	2.60645	2.26424	2.23461	0.276026	0.326812	0.740294	3.09611	3.63295	5.35721	0.217821	0.0993	0.071273	3.63079	3.10293	3.17175	0.258097	0.070045	0.291824	1.53017	2.40272	3.87579	2.03236	3.32271	4.59676	0.289825
FxaC_11g04500.t1	16.4231	20.428	10.0029	7.51322	3.24334	2.41436	27.0126	14.9404	16.9445	0	0	1.97917	0.641011	1.24428	0	0	0.667404	0.527726	2.92964	1.14843	1.32928	0	0	0	1.5191	1.65718	1.36682	22.0875	35.4441	70.4412	0	0	10.5787	6.66071	7.01313	5.4164	5.65702	5.79754	4.17169	5.46304	10.6543	10.443	0.618833	1.15562	10.6109	1.75288	11.6179	33.2658	22.9745
FxaC_11g04951.t1	2.17701	2.88454	2.59629	3.97013	5.60923	3.14372	2.807	4.47867	5.32834	5.8094	5.20508	8.01044	6.04794	5.24529	6.01285	6.20455	6.43282	5.42349	6.42379	5.4984	8.17249	5.05358	7.43443	6.92298	3.54191	4.54809	4.51152	2.71355	1.11624	1.56227	5.24732	5.27471	20.2635	1.1427	1.06006	0.736673	6.39414	6.70505	5.10385	1.34439	1.2851	0.809312	3.34571	4.64137	5.7219	2.76343	4.40817	5.34729	0.686073
FxaC_11g05100.t1	0.847506	0.465677	0.503922	1.14607	1.04572	0.932002	3.93865	5.01624	5.53412	1.17453	1.91795	1.22949	2.11358	1.0417	1.14957	1.94151	2.01966	1.49606	1.51829	1.71879	1.46607	1.70319	1.91685	1.57941	0.747729	1.10099	0.850736	2.90448	2.56294	2.85527	0.847886	0.983439	1.96705	4.36081	3.58275	3.52536	1.70188	1.82224	1.11758	1.87275	2.78516	1.7624	0.891437	1.93347	0.91652	0.835394	1.05216	0.740893	1.93794
FxaC_11g05160.t1	2.41079	3.05715	1.86821	5.64084	5.19864	5.09415	5.79686	9.64347	7.67802	9.0101	7.00862	7.5788	5.55642	5.82605	4.92022	6.31653	7.11915	5.08289	5.45703	6.38475	4.92101	4.90455	5.98018	5.08001	4.32572	3.94888	5.05065	7.34397	7.17441	7.48839	6.32783	5.26013	8.37358	5.94631	5.83417	5.77842	5.48364	5.42926	5.94216	4.84531	4.74542	4.84827	2.22139	2.96186	3.03352	2.10945	2.80964	2.34894	5.49617
FxaC_11g05270.t1	47.8327	51.3029	26.8872	49.6406	78.0381	65.9963	34.3577	42.397	45.9287	37.2864	59.6575	35.0763	86.8994	79.9535	100.615	80.153	73.2636	71.9431	59.653	52.4479	43.8033	66.047	72.1855	54.9892	26.8584	41.6004	31.2729	11.0219	10.5079	12.8143	28.1408	29.308	31.3204	13.4409	11.9998	11.233	54.2013	46.1349	35.9088	10.8245	16.7173	16.1488	13.5145	9.92788	19.5338	6.76359	9.32744	19.4988	22.6557
FxaC_11g05541.t1	2.4715	2.16251	1.6649	0.806066	2.33256	1.42315	1.33402	1.23462	1.55252	0.396632	0.809494	0.09762	6.58667	6.91298	7.92654	2.9793	3.5706	4.06975	1.64952	2.06221	1.28627	6.90528	6.09738	2.80529	0.461381	0.681299	0.767538	16.6972	14.9473	10.7276	2.37001	2.10369	1.42412	27.7501	25.5187	28.4008	2.00049	2.42984	1.52734	23.1064	25.4713	23.0299	0.286594	0.269587	0.09264	0.147369	0.391121	0.36766	6.26611
FxaC_11g05690.t1	20.7438	23.862	17.9396	22.6555	28.7573	29.6032	17.5842	19.0323	24.7654	12.7183	15.3367	11.8019	56.6189	66.3531	52.6995	25.0063	34.1545	31.6304	33.5755	38.0473	29.8343	31.5406	21.7033	23.0172	14.3542	21.257	19.9123	6.5045	5.61201	5.37193	26.9536	28.2357	54.0124	6.45338	6.22049	6.69489	19.9537	22.8118	21.8074	4.96267	5.78551	6.71009	13.7906	10.5184	13.2094	9.99693	8.0943	10.9891	4.52842
FxaC_11g05950.t1	4.54384	5.26427	5.70009	3.35995	5.20716	3.58729	5.9278	7.30306	7.58881	5.70449	4.9014	4.42335	9.34489	8.34438	10.078	6.69179	7.04953	5.74075	8.03841	7.43876	9.47805	7.87488	8.38003	6.86418	3.23788	4.58893	3.37615	7.90175	7.15063	8.17382	3.59319	3.86353	6.11347	8.16028	6.68	8.33929	4.30672	3.81782	3.29512	6.84915	6.99299	7.03312	5.25395	4.78514	5.41982	1.93287	2.65419	3.69685	12.8208
FxaC_11g06260.t1	31.2963	31.5233	31.5089	49.3357	55.5297	45.8028	25.9543	26.9112	25.7861	37.2955	35.6691	38.614	47.2036	50.7141	43.1344	44.3971	48.2116	48.3842	57.0787	47.7671	64.7639	49.5976	49.6369	55.6457	43.6206	49.3551	56.1842	14.6	14.1997	13.183	65.4645	60.8234	57.3359	13.7508	15.6881	13.0379	75.346	73.6681	77.5981	10.797	12.7488	13.9455	27.0119	19.9595	19.472	20.8318	24.1958	26.0436	12.3012
FxaC_11g06410.t1	1.48742	1.87762	3.2142	0.887142	0.633107	1.02869	1.05363	1.07798	1.0986	1.88465	2.00739	1.93663	0.604278	0.27521	0.310908	0.985272	0.757409	0.719329	0.995873	0.9609	1.02147	0.528871	1.095	0.75809	2.29333	2.03745	2.45536	0.116296	0.043056	0.20506	1.10679	1.14072	0.315222	0	0.075205	0.064308	0.788261	0.622233	1.33431	0	0.056976	0	4.33371	2.6317	1.27582	2.92593	2.65789	1.93634	0.369935
FxaC_11g06430.t1	50.2258	50.0124	60.2021	44.3009	35.0979	51.0455	32.896	11.6491	13.8836	10.1009	8.20678	8.51472	8.86619	9.77179	8.28417	16.9416	24.4676	7.10298	8.17583	10.1927	5.10949	12.0695	8.41999	9.02302	37.1998	33.7064	45.4167	25.6852	74.2106	28.859	18.1781	17.1062	6.37865	17.098	18.8789	25.2659	15.6423	23.6885	14.018	37.5928	53.8009	48.7486	57.974	62.6322	58.0102	73.8581	60.8192	54.0585	68.2636
FxaC_11g06460.t1	2.742	6.46983	4.2311	2.55284	2.28307	4.93766	3.04691	3.33799	2.95471	1.19211	1.76267	1.99038	0.346404	1.33447	1.60624	2.01451	1.11637	0.163581	2.06934	2.54542	1.29336	2.31106	1.74129	1.63139	5.70967	3.07358	5.1492	10.7329	14.5241	7.59964	2.52598	1.64544	0	12.7899	13.366	15.3845	2.58479	2.58919	1.26195	11.3614	16.8205	21.0022	6.90571	5.53049	5.93657	3.04762	7.78197	3.29488	8.70246
FxaC_11g06540.t1	43.4313	62.5302	203.759	246.173	144.33	279.294	50.0794	51.072	42.6524	26.4497	50.7988	21.9716	40.1658	5.68585	2.783	9.69257	64.9146	6.29475	116.742	83.3723	152.35	15.4024	40.9696	23.376	71.3696	121.263	168.422	955.944	1047.82	1371.91	57.2543	73.1781	313.949	48.6116	152.148	50.1055	39.3379	73.3712	101.101	10.6681	10.115	15.7921	83.0678	156.013	660.294	367.822	809.853	1601.99	1679.18
FxaC_11g06850.t1	2.59001	3.13114	4.21837	1.1369	2.97154	3.10668	5.3422	7.69141	5.95092	2.40134	4.72895	2.22314	5.18539	7.24574	8.92937	5.14618	4.16446	5.79576	6.35823	6.33907	3.12073	5.71428	3.9607	3.16375	0.86457	2.57166	0.968255	48.479	48.2083	51.6525	1.23867	0.864262	3.27712	173.55	149.734	175.663	0.763652	1.39976	0.879588	153.98	166.3	151.472	0.596931	0.340992	0.327026	0.081753	0.16976	0.123122	41.8942
FxaC_11g06970.t1	1.02153	1.57751	1.7972	1.01051	0.72192	1.04862	2.27382	1.53883	1.45244	1.39567	1.20572	1.56741	0.340931	0.111868	0.158762	1.00128	1.20263	0.995617	0.275862	0.357128	0.251078	1.13956	1.2208	0.913259	1.4021	1.53161	1.93973	0.058672	0.056923	0.102629	1.17915	1.04771	4.50621	0	0.062657	0.10641	1.30424	1.38514	1.13046	0	0.023979	0.054043	2.33066	2.30964	2.61163	4.42398	2.64658	2.80768	1.36086
FxaC_11g07590.t1	0.139216	0.202594	0.03309	0.847257	0.660464	0.976413	0.295158	0.361657	0.419183	0.28501	0.43674	0.191092	0.3638	0.384847	0.466034	0.206511	0.237998	0.194006	0.391675	0.546762	0.449855	0.731805	0.546921	0.624255	0.247657	0.474466	0.356152	2.43995	2.57478	1.92416	0.190025	0.16176	0.190204	1.78638	2.78918	2.70145	0.220175	0.319039	0.149839	1.84722	2.39105	1.71966	0.387088	0.577924	0.446708	0.313326	0.165016	0.484342	1.95866
FxaC_11g08231.t1	0.047278	0.146354	0.043611	0.043481	0.167048	0.245022	0	0.197534	0.081286	0.121761	0.061187	0.083968	0.246732	0.506708	0.591882	0.552632	0.421715	0.419908	0.265666	0.241675	0.155403	0.394986	0.247289	0.253609	0	0.053412	0.050218	8.15061	6.89593	6.54893	0.048073	0.090214	0.04961	9.57249	8.73871	9.16782	0.157978	0.159147	0.161627	6.03669	7.38114	6.05424	0	0.019118	0.035093	0	0	0.007065	2.06604
FxaC_11g08490.t1	21.909	32.5941	30.3265	34.7645	22.3623	16.6469	25.2786	15.3296	14.4231	24.0163	18.06	17.0712	8.59821	7.14711	3.97493	23.2143	23.6472	13.1368	8.97497	8.24831	8.90807	17.1961	12.1194	12.1422	42.9074	40.2063	28.796	41.5075	135.027	99.9458	21.7011	13.0331	2.53187	34.3399	42.3071	48.9054	21.0611	33.3012	28.5298	68.0118	99.4789	83.9921	46.2542	47.595	40.037	47.0139	42.389	33.1806	113.916
FxaC_11g08490.t2	4.79676	4.16955	4.66723	4.68845	4.73283	4.87667	4.93922	2.50136	2.46773	3.47977	2.9756	3.53418	1.45259	0.711464	1.04407	3.54851	2.59449	1.71635	1.61274	2.20232	1.21277	1.72924	2.16831	1.89317	5.33588	4.5791	4.61561	8.98256	27.3394	17.8556	2.39882	2.04795	3.72288	7.52012	7.11375	11.5865	2.55509	4.18197	3.36207	10.7267	18.6255	17.7664	3.44835	6.17704	4.57336	4.65494	3.29382	3.51395	20.5237
FxaC_11g08721.t1	1.91766	1.68841	4.28994	0.224983	0.315582	0.543821	0.623594	0.338997	0.661323	0.383591	0.105975	0.328901	1.50946	0.375136	0.140046	0.204587	0.34411	0.243361	0.237977	0.553519	0.288443	0.520017	0.258537	0.49836	0.188809	0.543146	0.763355	0.082625	0.112013	0.157047	0.034355	0.039461	0.137295	0.125723	0.122601	0.040133	0	0.254968	0.151818	0	0.01676	0.079558	1.39819	1.92004	2.85704	0.679823	0.475853	0.883706	0.199835
FxaC_11g08722.t1	9.49543	13.7535	19.1341	3.32217	2.13025	6.51861	10.2673	4.85393	6.08019	3.95896	2.35909	2.5453	3.6432	2.81584	2.80833	2.50917	2.17257	2.70102	4.57538	5.1599	3.82744	4.50888	4.1517	4.53149	7.32012	7.33693	8.45134	0.158941	0.071963	0.484088	1.07335	1.4002	1.77399	0.149641	0.273025	0.301115	1.71043	3.17552	2.28369	0.05891	0.129652	0.080874	25.5321	18.8098	12.7212	22.6411	10.5446	9.38724	1.20497
FxaC_11g08980.t1	3.69889	4.30055	1.51507	4.62047	6.66026	4.59638	2.61818	3.67462	3.60411	5.12311	6.46837	4.26352	7.38366	8.29027	7.09515	6.05046	5.1604	6.85623	6.12894	5.03742	4.7714	7.19804	6.86354	4.29427	5.06836	4.0902	1.83457	5.76499	4.91505	5.78756	4.49784	4.23854	3.41624	3.76139	3.61398	3.07469	5.388	3.20459	2.71814	2.40254	3.76961	3.28759	3.91427	0.814958	0.687098	0.762863	0.786746	1.33801	3.33061
FxaC_11g09080.t1	22.7687	22.1012	17.7731	18.4222	23.2503	22.4331	14.8895	20.5339	25.9892	26.9566	23.5035	27.7064	35.8646	41.7316	31.0242	26.1868	32.385	32.4728	22.4647	22.6781	24.1362	25.6913	22.6869	23.8459	17.4487	22.747	25.0166	7.31732	5.95236	6.31807	24.1152	23.0165	28.5871	11.8889	10.0495	10.8161	29.564	31.4433	25.6128	11.2974	11.7835	10.5378	11.9703	10.1435	12.5544	11.5331	11.9175	8.29178	6.06226
FxaC_11g09110.t1	6.22912	10.2844	11.1653	7.47814	12.9925	13.4383	3.42549	6.03477	4.29407	4.50955	9.62031	4.72508	25.0711	20.9561	27.1859	12.7787	17.4487	12.9163	36.9055	33.3117	23.8037	16.8917	15.4159	14.9108	7.41948	11.4837	10.1288	0	0.088989	0.084735	15.6458	14.213	18.0337	0	0	0.047296	12.0165	15.5852	11.0506	0	0.016051	0	15.6649	11.9217	10.2044	15.7831	10.6973	12.1487	0.312357
FxaC_11g09170.t1	2.21461	3.41012	1.47642	2.47044	1.78116	1.31155	1.75832	2.02656	2.19508	2.38924	1.14945	1.99	1.15265	1.72149	1.14855	1.08107	2.41529	1.1069	0.559022	0.624338	0.979764	1.46703	0.914373	1.57116	1.40814	1.31147	2.00904	4.64032	3.89311	4.00321	2.69704	2.28414	7.53905	3.98326	3.82241	3.95887	2.03035	1.58747	1.60427	2.37439	3.18301	3.13438	1.01106	0.653169	0.462995	1.12109	0.962499	1.12688	2.11584
FxaC_11g09200.t1	9.096	8.96883	6.20834	4.10799	5.716	3.1206	16.8816	20.2737	19.9242	6.10562	6.60057	5.36572	4.10202	3.58809	3.9045	3.99599	3.89617	4.29479	3.54897	3.21572	4.21454	4.74392	4.30543	4.24236	3.92328	5.20155	6.53731	13.76	13.2818	14.0951	3.58129	3.09328	7.59476	16.8458	16.9408	16.2981	5.12837	4.18052	4.60224	15.2149	19.1713	14.0217	3.71661	20.7092	11.6918	7.12488	9.35178	8.72926	15.6114
FxaC_11g09440.t1	0.630365	1.64101	0.606073	1.43185	2.11133	1.34439	0.81952	1.15285	0.752445	1.16899	1.28902	1.20924	1.82546	2.09807	1.92469	2.05118	2.79194	2.41496	1.25937	1.52925	1.2015	2.76315	1.92219	1.62676	1.05155	1.34041	1.32445	11.0858	9.13691	9.11366	1.42206	1.43184	0.556758	17.1112	15.3184	15.7226	1.39286	1.22363	1.12375	12.0181	14.0077	13.4244	0.710256	0.353396	0.416612	0.434004	0.373263	0.481149	5.7063
FxaC_11g09511.t1	2.97552	3.9067	2.98156	6.7121	5.15267	5.33273	1.15878	1.32761	1.70024	1.5897	1.97622	1.84145	7.35723	6.56867	5.52405	5.80187	4.56399	4.39848	4.44768	4.21765	4.30899	5.37806	6.55587	5.62219	3.67642	5.13794	3.70842	1.04485	1.13519	0.701107	3.08079	2.44256	3.87566	0.486482	0.839257	0.504467	2.83426	4.11662	3.36266	0.529154	0.671485	0.495816	3.5788	5.86037	6.89234	5.02374	3.62977	6.87744	1.34833
FxaC_11g09580.t1	0.156754	0.201946	0.159671	0.613108	0.244662	0.23848	0.682655	0.393654	0.581219	0.344192	0.343409	0.23005	0.711154	0.96034	1.02477	0.759471	0.714873	0.945342	0.550974	0.630962	0.45002	0.334442	0.8402	0.557613	0.649242	0.898542	2.17757	0	0.095494	0.174045	0.609517	0.676357	1.62767	0.375695	0.208043	0.368673	1.78383	1.47344	1.56826	0	0.146848	0.161177	1.85245	4.18688	3.73508	1.58818	2.14021	0.946449	0.411678
FxaC_11g10190.t1	12.8848	21.636	14.3257	5.5126	5.66379	8.09839	1.54487	1.36846	1.12329	1.78572	2.19984	1.63417	2.11971	2.05273	1.611	3.25678	2.80481	2.34412	1.58514	1.79698	1.59686	1.92591	2.714	2.22039	11.0618	7.52299	9.13034	4.47604	5.37786	4.59532	1.65547	1.78785	2.61011	4.22718	3.93335	4.66489	2.80947	5.00476	1.90654	3.56101	4.65215	3.73351	23.1	26.1176	11.5582	40.7863	8.73189	5.80526	7.58073
FxaC_11g10250.t2	0.314555	0.293717	0.437145	1.6723	1.93838	1.1339	2.50382	2.11214	3.29452	3.33154	3.62471	3.79893	2.70128	1.84935	1.788	4.16226	3.46505	4.53061	2.76728	2.92449	4.35241	3.4208	4.24495	3.98189	1.8842	3.20126	2.93121	5.76949	4.24465	3.7911	4.76348	4.36311	8.02624	4.37305	4.25891	4.79005	5.93838	5.14349	4.86285	2.55016	3.75659	4.14106	1.47709	3.00321	3.3341	1.83664	3.40865	4.96399	2.42804
FxaC_11g10430.t1	0.7518	0.35232	1.23203	0.489948	1.58133	1.07356	2.17533	1.79654	1.713	2.47864	1.60852	2.85925	2.13514	4.48551	3.30082	2.77448	3.97298	5.05519	1.22283	1.40443	1.57595	3.18002	2.14549	1.52517	0.394673	1.31749	0.979861	12.4237	11.3303	7.39428	1.51752	1.41482	3.44145	17.3655	20.0668	17.3207	1.50669	2.9986	1.6928	16.9318	13.0132	15.7687	2.51985	1.07063	1.91166	1.34274	2.09138	1.56568	2.90522
FxaC_11g10450.t1	8.52473	6.63313	4.61119	29.703	31.2136	23.1214	11.5233	13.0778	14.5974	35.2792	27.5368	35.1662	16.1444	17.4796	14.7024	31.2109	30.5262	31.7392	17.1004	18.3673	20.1637	26.6382	26.3409	28.4822	29.8114	17.9155	23.6095	7.6905	5.82133	6.88483	28.686	26.5195	42.7764	7.47974	6.87246	6.56434	49.3501	43.1115	45.0329	4.55205	5.86888	4.28855	10.9294	6.7842	4.86675	9.525	6.37803	3.61258	3.47386
FxaC_11g10540.t7	9.32048	11.1716	4.61464	2.5328	2.74446	1.09143	3.346	3.64273	6.51337	0.538808	0.342762	0.821021	2.36861	2.48305	1.06745	1.16718	1.90929	1.98089	0.482396	1.02405	1.38504	0.490165	0.424021	0.868416	0.94172	1.37484	2.88959	0.247263	0.358326	0.90714	1.47424	1.27827	4.41315	0.590447	0.663507	0.186939	6.69638	3.63809	5.34476	0.112746	0.254444	0.497166	0.422245	0.286336	0.232781	0.356258	1.09299	0.687112	0.267881
FxaC_11g10580.t1	16.5861	10.3398	8.25067	15.8966	26.679	12.7543	9.29074	8.49459	14.1305	7.51035	8.08245	10.6109	6.41582	4.41431	2.94277	12.8212	10.9367	10.5709	7.35869	5.47904	8.00296	11.8134	7.90837	10.2888	0.363493	1.07325	2.59332	2.23457	3.69204	4.29369	8.35663	6.94255	17.7132	2.66206	4.09514	4.25675	6.85847	10.1022	13.7176	1.5602	1.37182	2.16868	0	0.670285	1.54734	0	2.62671	1.55387	4.60166
FxaC_11g10580.t2	33.5594	19.3288	14.788	18.8185	21.9022	17.2667	24.3405	19.622	15.146	5.66362	11.2206	13.9146	7.961	4.43211	3.90205	14.7577	13.0102	13.5511	12.4584	8.2334	10.419	14.1589	8.30812	6.60108	2.43597	1.11438	1.50326	5.67582	3.55852	3.9627	5.42889	5.51191	0.918262	5.96737	5.17731	2.06733	7.31472	6.33768	12.4527	3.93928	4.1057	2.35749	0.618836	0.577814	1.36478	0	0.581824	1.12539	10.7427
FxaC_11g10590.t2	2.77424	3.01808	5.85255	2.6903	2.77781	2.31416	5.18607	4.47713	6.44942	3.27841	2.81256	2.67372	2.64713	1.67732	1.88129	3.47885	1.96811	2.44785	3.69888	2.8124	4.16064	3.06431	3.48166	4.39089	2.13226	3.10051	3.83222	8.68907	7.47761	7.24535	4.38447	3.93799	8.12	6.97447	6.62663	6.74333	2.17704	2.62024	2.25647	6.13868	7.13993	6.51705	6.88783	16.2219	29.0382	6.50715	9.88088	17.0997	9.44124
FxaC_11g10690.t1	0.314555	0.293717	0.437145	1.6723	1.93838	1.1339	2.50382	2.11214	3.29452	3.33154	3.62471	3.79893	2.70128	1.84935	1.788	4.16226	3.46505	4.53061	2.76728	2.92449	4.35241	3.4208	4.24495	3.98189	1.8842	3.20126	2.93121	5.76949	4.24465	3.7911	4.76348	4.36311	8.02624	4.37305	4.25891	4.79005	5.93838	5.14349	4.86285	2.55016	3.75659	4.14106	1.47709	3.00321	3.3341	1.83664	3.40865	4.96399	2.42804
FxaC_11g10750.t1	23.9282	31.2144	28.618	28.7637	29.8814	35.3656	49.2337	57.0611	53.023	40.8327	48.3809	51.6501	50.0957	49.4732	52.8084	49.1	42.8741	51.9877	45.1742	47.1079	39.0704	54.6485	52.7462	44.6376	28.5781	41.8657	31.7128	82.0708	77.8307	70.9984	39.5734	35.7105	17.2036	121.752	109.43	117.111	37.3293	34.8449	48.6767	142.71	113.119	120.859	38.561	40.7526	55.7187	25.9313	30.8071	49.1198	59.2522
FxaC_11g10891.t1	24.1072	36.8025	54.9199	3.7226	3.4599	5.65568	18.4426	6.17137	8.86874	3.96127	4.75275	4.33228	9.08956	12.3899	21.5152	7.70522	22.7773	8.12517	26.0142	24.7053	22.6605	5.18644	4.7261	3.88371	9.37582	16.7132	24.6823	0.688686	3.50718	6.29276	3.96044	4.9276	14.9924	0.558247	0.695314	0.459854	2.13339	3.00554	2.51252	0.588016	0.794937	0.448232	92.5479	118.048	48.9623	59.0927	38.537	23.6112	28.8762
FxaC_11g11121.t1	13.4134	10.0363	10.1994	3.88438	3.69233	2.29512	11.0038	12.5988	12.9754	3.21641	2.31284	3.28922	1.9642	2.60457	1.53876	1.59235	1.63224	1.60141	0.978118	1.26292	0.988506	0.872403	0.840378	1.01302	1.73985	1.90505	2.70082	2.70199	1.82451	2.26952	2.00683	2.3014	4.06629	2.00527	2.08832	1.81914	2.232	2.04481	2.81781	1.98619	1.94877	1.89441	1.89489	1.18661	2.48911	2.15957	2.88417	2.91084	1.60024
FxaC_11g11310.t1	4.09479	5.3379	5.00286	5.39543	6.34017	6.73495	3.9135	4.87242	7.30496	6.82157	7.65609	7.00132	10.5494	10.6373	11.5523	9.69812	9.10384	8.96939	13.8416	12.3608	12.1749	12.6177	10.7504	13.8773	7.14367	9.90469	8.4342	8.49438	9.94633	8.1076	6.8772	5.79348	10.7165	7.9446	5.76833	6.81126	9.0711	7.42613	8.33383	8.94256	7.71526	8.74854	8.30818	33.0387	14.1738	9.52737	9.56417	8.24282	6.54134
FxaC_11g11420.t1	9.37355	11.0157	7.23437	12.8956	16.4169	12.8024	11.6133	10.9335	13.6408	15.0165	11.3258	17.0318	14.7742	19.2838	11.992	17.039	19.9065	19.0966	12.4889	12.3958	16.1112	17.3339	15.0182	18.5999	17.6104	15.6487	17.967	11.7589	11.8766	14.3295	22.9814	20.191	38.4598	12.0357	11.4712	11.3206	25.7295	19.9108	22.9722	9.90619	11.7185	11.9805	7.75543	3.33478	3.28504	8.1597	4.66549	4.69901	9.56966
FxaC_11g11530.t1	3.20307	2.54495	3.93645	8.93174	5.8167	12.7966	8.80015	4.94195	6.42942	5.54915	3.74993	8.10566	1.26172	0.525631	0.083523	3.327	3.85817	2.5618	1.28683	0.845311	2.58978	4.32425	6.42788	5.00921	16.4754	15.1535	14.4322	0	0	0	4.27747	5.51248	6.4478	0	0	0.108935	3.67647	5.77391	3.71202	0	0	0.098014	11.0529	13.4674	20.4972	24.2565	25.1086	32.7181	1.03833
FxaC_11g11590.t1	0	0	0.019108	0.240649	0.128723	0.065151	0	0.103486	0.075838	0.019365	0.104652	0.070959	0.086472	0.029346	0.202263	0.07729	0.048932	0	0.09422	0.123419	0.119536	0.105972	0.217011	0.153839	0.177042	0.203516	0.447143	0	0	0	0.10168	0.024719	0.034594	0	0	0	0.092035	0.186755	0.107751	0	0	0	0.268408	0.236855	0.183825	0.419247	0.465769	0.452899	0
FxaC_11g11850.t1	6.70896	7.9377	4.99863	6.28821	8.14033	9.29608	4.47254	4.47478	5.09953	8.45455	5.55749	10.0517	13.6732	20.28	11.3741	10.3664	13.2984	13.6442	10.0698	14.3817	12.4357	12.6585	9.53389	10.806	7.05111	9.73606	10.425	8.90927	9.90003	8.69357	14.2037	14.0223	16.9265	7.79033	7.22445	7.09164	11.6933	11.4395	12.9142	5.7834	6.2656	6.33819	6.7075	3.39411	2.48353	4.15445	2.92937	2.36075	6.51979
FxaC_11g11870.t1	0.045343	0.052661	0.042958	0.290668	0.171286	0.074704	0.839276	0.903795	0.920259	0.50738	1.14844	0.630763	0.275977	0.625395	0.550449	1.70254	1.3384	2.1934	0.634142	0.310951	0.359645	0.636087	0.663194	0.489849	0.058784	0.299373	0.052832	0.568984	0.674183	1.08945	0.157603	0.099739	0.135694	0.523221	0.179544	0.377288	1.89954	1.40468	1.09957	0.635325	1.46182	1.07641	0	0	0	0.045044	0	0	0.458033
FxaC_11g12490.t1	1.23765	2.36221	1.5113	1.69919	1.53984	2.41783	0.194506	0.389357	0.755448	0.296215	0.43141	0.72262	6.06184	3.0834	4.12748	0.335943	3.89919	1.21754	8.7133	8.18154	3.48949	0.682735	0.48328	0.634818	0.620978	1.04358	0.890515	8.59748	9.76811	7.36933	0.670168	0.332369	0.921449	5.93797	6.23624	7.0386	0.478963	0.670528	0.516566	6.7521	8.05253	7.88332	1.35853	2.00303	2.69448	0.746866	1.95594	3.45723	6.12893
FxaC_11g12980.t1	7.69121	11.9226	11.6517	11.8842	14.8561	14.3638	9.87478	9.6255	10.8417	17.721	20.1594	22.4837	8.21507	6.35031	7.04214	17.4364	16.5481	15.403	10.42	10.9382	12.6626	15.6953	18.2512	20.5363	19.9144	24.2706	19.2932	25.5537	26.5639	33.1763	21.9688	19.679	35.172	23.2942	20.6708	26.9146	18.7221	19.6744	20.6415	22.0349	23.3882	23.5235	19.4767	16.4328	17.0428	29.2402	18.3458	18.1666	24.6627
FxaC_11g13010.t1	1.26402	1.49784	1.80959	1.22167	1.5464	1.33686	1.76017	1.74696	2.34799	1.60014	1.39115	2.08384	0.829933	0.888399	0.973305	0.979816	1.13094	0.982942	1.34306	1.58339	1.94036	1.21063	1.65254	1.16122	1.36643	1.57947	2.50375	3.42346	3.08574	3.73111	1.48792	1.98907	4.4922	2.31442	2.43225	2.29749	1.70679	1.77975	1.66686	1.56841	1.51082	1.44794	2.77901	2.12537	2.1878	3.18182	1.78524	2.25078	2.77136
FxaC_11g13360.t1	0.046449	0	0.280345	1.00118	1.6699	3.09685	1.23303	3.04744	2.65281	1.48267	1.66645	1.46197	1.2688	1.07709	0.730453	2.25774	0.931934	1.77646	2.01741	2.13918	1.67	2.65066	4.11704	3.24784	2.22908	3.77105	5.80875	0	0	0	1.43206	1.3769	3.11871	0	0	0	3.77884	2.93696	2.76079	0	0	0	4.02867	7.29821	7.94552	8.23209	11.9768	14.1547	0
FxaC_11g13630.t1	16.8647	9.16957	8.2692	44.2882	37.5899	29.2123	30.4278	30.35	35.2002	57.5032	39.7335	57.8854	21.3273	19.6682	14.048	31.4179	33.6279	33.6295	24.3943	24.695	34.3044	32.755	31.5306	41.1412	56.4283	42.9298	47.0461	4.15067	3.70958	2.54535	54.8585	63.8838	97.6848	2.2247	2.88089	2.26119	64.7365	60.9455	64.7368	1.35456	0.812534	1.2003	14.0011	14.3656	14.0559	23.9971	25.4644	22.0617	2.45958
FxaC_11g13940.t1	2.8085	2.66223	1.11741	0.822195	1.39324	0.988888	1.19809	1.03763	1.51318	0.57933	0.768371	1.33483	1.12531	1.3883	1.00393	0.931011	1.64865	1.40375	0.399566	0.474582	0.553124	0.769344	1.09907	1.24744	0.907988	1.08924	1.54172	1.59768	2.02828	1.81494	0.970529	1.06309	1.81473	2.70895	1.98299	2.34624	0.790286	0.642011	0.645515	1.83227	2.60799	2.5755	0.419714	0.341571	0.297022	0.350247	0.232805	0.249969	0.531415
FxaC_11g14250.t1	1.33836	2.10695	2.1172	1.42345	1.74035	2.37289	2.57483	3.66191	3.27599	3.00313	1.8475	2.63841	0.795361	1.15394	0.432621	1.28297	1.28604	1.29792	1.99016	2.49326	2.51838	3.10214	4.01664	3.8247	6.47511	6.74627	7.96144	0	0	0	3.96016	4.38725	6.40801	0	0	0	3.52979	4.34185	3.761	0	0	0	15.9041	15.8722	13.1147	14.0672	7.22567	6.9383	0.08879
FxaC_11g14480.t1	0	0.547857	0.10306	1.00573	0.867888	0.897627	2.79816	1.86729	4.08446	1.29308	1.76886	1.82534	1.92939	1.95595	1.9892	2.44972	2.68336	1.69178	2.26165	1.50507	1.24527	2.33117	2.84351	1.4511	0.2576	0.681057	0.84816	1.59998	1.44479	0.510382	1.40784	1.90469	1.36077	0.978456	1.93257	0.662233	2.60335	1.9636	1.68686	1.45753	0.46222	0.669756	0.721888	2.19916	1.1469	0.454997	1.55668	2.18624	3.34596
FxaC_11g14500.t1	35.69	26.6314	18.7701	53.4437	49.3326	42.3325	42.9629	37.333	48.5991	72.6975	57.3723	67.8679	69.2449	101.101	66.1107	74.3346	75.9307	82.5282	57.6098	60.6232	67.3283	64.9667	48.3791	65.4317	46.9748	42.1939	51.3109	0	0	0	77.1963	69.7446	93.8716	0	0	0	102.658	87.3589	102.202	0	0	0	28.0051	14.8717	7.44131	12.9816	10.0735	3.40342	0.732674
FxaC_11g14630.t1	0.695213	0.844613	0.296688	0.662488	0.910445	1.10618	0.614969	0.770876	0.689878	1.22454	1.40671	1.16961	1.54932	2.50584	1.99125	1.60183	1.74872	2.1631	1.26388	1.39557	1.73413	2.41257	1.86232	1.68999	0.394729	1.07775	0.916159	6.10555	5.90264	5.86848	0.929915	0.733718	0.455565	6.03114	4.55183	5.39051	1.16846	0.295061	0.742428	5.61767	5.72767	6.28492	0.851697	0.501452	0.273857	0.180488	0.049681	0.312605	5.6312
FxaC_11g14800.t1	1.26991	0.113045	0.825298	2.73361	1.7826	1.35349	6.71874	7.71422	8.74395	4.50137	5.59592	4.11191	4.7456	3.73314	5.29263	3.14901	2.43473	2.812	5.37697	6.50354	5.51297	4.14328	6.69843	4.55328	2.05484	2.67566	3.8057	4.44427	2.53598	2.15614	2.41347	2.16438	4.6174	3.61923	3.64992	3.02258	3.21375	2.03404	2.30507	4.16361	4.18022	4.80511	5.18281	15.0681	8.98896	8.93878	5.09478	4.38413	1.35313
FxaC_11g14820.t1	0.691183	1.11451	0.988896	0.365392	0.540134	0.84494	0	0.477446	0.545441	0.244227	0.382133	0.296114	0.24382	0.171879	0.03032	0.367843	0.218592	0.341387	0.499962	0.334728	0.219511	0.650267	0.964696	0.708243	1.30933	2.05924	1.77859	1.67495	1.32938	1.76004	0.469926	0.569943	0.282604	1.49128	1.34895	1.23803	0.12178	0.478992	0.331268	1.10186	1.31242	0.713773	1.41237	2.45929	2.16371	2.18634	1.33185	1.15257	1.619
FxaC_11g14900.t1	4.70534	4.9345	3.88387	2.88306	3.74167	3.63815	4.3251	5.84304	5.52954	2.75457	5.49602	3.66188	2.62385	1.90633	2.7394	2.42851	3.25977	1.79451	2.76465	3.15925	2.59001	2.64368	3.13793	2.35665	3.48304	3.69521	4.73305	13.88	13.6203	15.3152	2.95302	3.46482	2.47758	16.3412	16.3328	13.9306	2.62341	3.10893	2.59342	15.3139	15.2538	15.2936	2.09555	1.78529	2.85702	2.67144	3.03304	2.90789	10.6216
FxaC_11g15040.t1	0.173214	0.321742	0.426667	0	0	0	0	0	0	0	0	0	0	0.036745	0	0	0	0	0	0	0	0	0	0	0.179445	0.195757	0.040364	0	0	0.189112	0	0	0	0	0	0	0	0	0	0	0.039329	0.04112	3.94742	9.06922	0.626705	1.79453	1.3397	0.546755	1.06617
FxaC_11g15180.t1	3.02279	4.00354	4.17722	1.12873	1.35681	2.46711	1.84529	1.29291	1.07334	1.3777	0.768432	1.28036	0.819239	0.545234	0.77541	0.569908	1.2678	0.416047	1.12025	1.11082	1.12923	1.34599	0.80402	0.717041	3.43432	3.06632	3.79993	1.9938	1.77632	2.36834	1.17694	1.26713	2.50792	1.50859	1.45138	1.33906	1.15963	1.57616	1.0571	1.63167	1.33586	1.81857	3.72029	6.44539	4.19691	8.84623	4.96324	4.4022	10.9975
FxaC_11g15200.t1	3.71858	3.53847	2.94801	0.850898	0.126588	0.888623	2.2254	0.909942	0.499469	0.468861	0.383316	0.391825	0.735677	0.853689	0.953225	0.243954	0.510678	0.230016	0.558236	0.571785	0.581981	0.46599	0.523893	0.473656	0.77986	0.915429	0.904271	1.97028	1.39306	1.28165	0.485783	1.17673	0.637488	1.73432	1.18083	1.34675	0.240899	0.286185	0.611167	2.15772	1.87401	0.971986	1.79684	0.911694	0.634378	1.36416	1.05013	0.990751	2.71004
FxaC_11g15330.t1	306.702	409.207	302.273	597.174	330.005	417.961	84.9869	88.6694	75.3289	117.978	94.592	102.709	68.1423	44.4263	26.4054	51.806	38.0986	62.1748	49.7082	46.9106	25.2072	50.5566	29.0404	44.908	231.9	275.668	357.731	12.9953	20.239	20.6228	66.0199	97.6106	48.0172	11.5371	9.66264	5.95117	154.298	142.381	72.8099	8.24477	9.14565	8.69181	917.792	1545.38	1111.03	1492.47	810.447	764.254	15.6537
FxaC_11g15550.t1	3.94851	3.88347	2.87692	3.37085	3.67829	2.47748	4.89115	5.05222	4.58998	5.92439	4.39389	4.77063	2.29201	2.58948	2.29674	2.55991	2.80466	2.80253	3.4785	4.09802	4.68453	2.97517	3.51698	2.42467	3.14864	4.59971	4.56571	4.67594	4.35644	5.25625	4.52811	3.07811	5.07519	4.11969	4.9052	4.38812	3.82801	4.35512	3.91642	3.87468	4.89356	4.37295	3.7771	4.01334	5.27966	3.06817	3.81737	5.26646	4.34006
FxaC_11g15910.t1	0.635054	1.7813	2.3868	0	0	0	1.63989	0.735783	2.05528	0	0	0	15.125	8.69547	14.1715	0	0	0	22.8366	19.1022	22.3633	0	0	0	0	0	0	0	0.106238	0	0	0	0.380037	0	0	0	0	0	0	0	0	0	4.03136	3.22722	6.42737	0	0	0	0.117748
FxaC_11g16130.t1	563.482	897.568	1381.87	2183.9	2291.27	3456.91	564.359	643.058	612.426	1812.85	1777.59	1854.5	2757.91	1891.33	2390.32	3126.17	3194.07	2938.25	3086.31	3555.73	2550.82	3580.19	3663.2	3759.83	1028.41	1602.04	1273.55	693.82	797.166	941.409	1950.71	1782.13	8957.33	215.477	374.41	388.331	2524.86	3088.41	3000.77	291.691	340.595	343.587	1167.64	2993.3	4417.23	2833.04	4912.35	5002.9	992.495
FxaC_11g16220.t1	5.46505	6.28577	4.96717	2.88903	5.14158	3.30863	2.82274	4.36122	3.74252	2.96056	2.98755	4.26793	2.64506	4.17796	4.26723	2.59297	3.18184	2.81796	2.97635	3.84409	2.81073	4.57171	3.76454	3.54815	4.62282	6.04737	5.41679	23.4036	21.7182	21.7686	4.26607	3.43391	2.48116	23.0542	18.465	21.6013	3.51544	4.58403	3.65121	19.2149	18.8127	18.5524	3.89282	1.39101	2.00011	2.34397	3.28056	4.53076	17.7571
FxaC_11g16320.t1	12.9547	10.8971	2.08367	38.5313	42.4403	36.9245	11.5429	20.5807	15.8931	43.5279	33.9136	42.3622	36.1188	54.1281	46.2376	45.8785	38.4669	40.333	32.0226	29.706	27.6767	50.0602	43.4076	40.8352	24.3627	21.0427	19.7347	12.373	11.5887	12.8226	33.4786	34.7598	24.9388	13.7886	13.4961	14.1193	34.4317	26.8288	22.028	10.1948	12.1221	13.4078	19.1138	8.83944	6.28536	5.73794	4.45197	4.16546	16.6686
FxaC_11g16390.t2	3.59987	4.52175	2.549	2.97478	2.96215	2.42836	6.26556	6.25346	5.05032	11.5879	8.49947	11.585	7.01749	7.86022	7.84997	10.4234	10.0122	9.02313	5.38369	6.5648	7.11701	7.65862	7.91315	8.03762	5.25011	4.13265	4.4419	9.04694	7.00324	8.85771	7.01696	6.56733	10.7344	8.88992	9.95461	8.39507	8.84697	7.61386	9.21128	5.5469	7.24387	6.27033	3.08739	1.25542	0.979981	1.46158	1.47219	1.02407	5.58535
FxaC_11g16440.t1	0.258901	0.385409	0.347812	0.19727	0.244389	0.182081	0.080965	0.201008	0.433567	0.205379	0.17416	0.332749	0.080565	0.156244	0.149009	0.087026	0.083841	0.099221	0.14751	0.180254	0.208735	0.094162	0.083658	0.049804	0.143904	0.173873	0.128778	4.40366	4.90691	3.40565	0.149738	0.0407	0.110594	3.26174	4.03593	3.42873	0.157922	0.136556	0.149713	4.09512	3.36196	2.64914	0.240742	0.290814	0.499973	0.293536	0.278291	0.233495	1.79781
FxaC_11g16500.t1	20.033	24.3912	35.2003	2.68911	3.81122	3.22395	32.8406	28.7706	27.8846	4.33852	3.53991	4.32839	0.889529	1.43674	1.79117	1.62983	2.74051	1.71506	1.44143	1.71674	1.74696	1.52948	1.80891	1.0372	2.49272	3.33848	2.6783	6.39325	8.2826	9.83756	1.17236	1.47331	3.42123	4.54815	4.42793	5.53169	3.02315	2.73479	3.19293	5.21183	7.47834	7.09406	3.02512	5.91963	10.783	6.65449	13.4621	31.1546	6.6839
FxaC_11g16530.t1	96.4764	113.217	82.7392	63.9973	72.864	68.4785	83.6244	79.4456	84.6867	71.0968	53.2854	58.2505	144.594	185.558	132.676	78.1047	107.501	96.4141	100.53	118.728	101.999	79.7669	60.1708	70.0966	55.4659	64.0209	71.7186	20.5153	18.7123	16.9673	88.1923	78.8136	114.239	14.0352	17.0602	15.8482	94.5058	79.1166	90.4508	13.8758	14.4448	13.0474	56.1226	34.7008	37.5458	30.0856	30.583	29.876	18.006
FxaC_11g16550.t1	3.82395	3.50237	3.39406	2.45202	2.76742	2.08779	6.87191	6.5279	5.58728	4.84655	9.67904	5.33583	10.5365	15.1928	20.0986	12.2652	13.2801	13.5593	11.5591	9.29785	7.61188	18.3831	16.4195	11.0943	2.80905	4.09831	3.33206	0	0.108023	0.374751	10.9657	15.9796	12.5476	0	0	0	9.55018	8.60181	6.86266	0	0	0.050928	8.08139	18.8922	11.2818	1.98923	5.84106	6.49735	1.82628
FxaC_11g16580.t1	1.14231	2.49045	3.33343	0.451207	0.438383	0.680007	0.987582	0.228579	0.606792	0.33609	0.458896	0.556305	0.431557	0.243644	0.241939	0.651703	0.39735	0.475503	0.293528	0.474549	0.515666	0.395034	0.753093	1.25948	2.06819	4.09081	4.70175	0.138029	0.206517	0.096601	0.587097	0.878434	0.7182	0.104589	0.25695	0.167444	0.738544	1.13389	1.00609	0.147937	0	0.077294	10.3759	4.05811	3.14829	9.78812	3.38908	3.0722	1.31579
FxaC_11g16700.t1	5.35804	8.49423	9.08242	2.07707	2.42413	2.30328	3.35927	3.82748	4.2086	3.17766	3.58792	2.7597	1.15049	2.42736	2.4119	2.80633	2.76315	2.39586	2.45528	2.81604	1.84388	2.02304	2.98529	2.16622	3.21242	3.71674	3.98755	2.8151	3.61029	4.17372	2.32781	2.54625	2.34413	5.11542	4.60191	5.29017	2.89112	3.09663	3.03461	3.64761	4.25287	4.75482	15.6355	10.4372	6.5451	7.24468	3.77024	2.90213	10.3791
FxaC_11g16720.t2	32.7822	45.7325	64.8662	22.1909	8.05067	11.9608	141.025	164.898	108.082	110.224	21.9399	127.752	31.0522	8.88679	8.78444	36.5309	23.1731	24.149	20.6805	29.0421	41.4849	16.0237	29.1436	37.9362	23.3544	13.7681	17.7994	0	0	2.35138	27.0093	15.7901	56.6783	0	1.14451	0.795016	14.7257	25.087	25.7921	0	0.271674	0.189361	160.782	95.4157	112.497	84.7102	43.7928	75.4956	19.1899
FxaC_11g17070.t1	8.7451	12.3557	11.4931	7.54905	7.1635	6.94575	7.55661	10.8063	10.3797	10.9712	11.5118	11.4961	7.1281	6.07635	6.64725	9.09408	6.90962	7.0358	9.17171	7.94587	9.4184	9.24441	9.57126	6.84219	8.46855	12.584	11.1061	19.1125	20.6343	17.3401	8.76946	7.60813	9.39036	19.7029	15.5752	18.6014	9.76674	9.91304	11.2156	13.9653	17.9475	15.7918	13.0081	11.8842	15.5616	10.2324	7.37093	8.5064	25.0416
FxaC_11g17080.t1	2.03118	2.38961	1.48375	1.99752	1.44968	1.19661	1.61499	1.57807	1.87447	1.55163	1.41447	1.90512	0.848714	0.712755	1.12591	0.903916	1.19723	0.570393	0.636748	0.417377	0.961814	1.52836	1.3	1.10668	0.767621	1.07319	1.53584	5.90519	5.7655	5.4251	0.890282	1.01411	2.73757	4.56264	3.80064	5.15111	0.744745	1.10724	0.431131	4.44217	4.16807	4.39	0.748303	0.34696	0.670028	0.694614	0.858018	1.07385	3.85484
FxaC_11g17120.t1	1.06672	1.56911	1.2252	2.2053	2.2098	1.88673	1.70308	1.77382	1.57246	3.2014	2.73633	2.35131	2.10555	2.08306	1.93975	2.90179	2.66019	2.88375	3.24332	2.79304	3.37379	3.13298	2.82351	2.85997	1.82484	2.73327	2.21259	4.76429	5.23725	5.54474	2.49806	2.21429	3.15554	4.89375	6.23701	5.4075	3.17235	3.67102	3.3827	4.3461	5.43764	5.16491	1.20454	2.67129	3.35334	1.99942	2.83299	2.4511	3.77203
FxaC_11g17150.t1	5.93131	10.1884	3.95686	5.30369	6.9636	4.7084	5.59849	5.13768	5.11478	3.81393	3.07167	4.12381	17.5525	20.0329	13.5232	3.73075	10.4209	7.6875	10.8386	9.74622	10.387	6.42244	5.13397	6.08793	4.11179	3.34229	3.89888	6.70975	5.56301	3.91608	10.3438	9.13009	23.7448	3.57833	5.46123	3.52961	4.72043	8.20135	9.57918	4.41537	3.64994	4.30699	4.67485	4.50679	2.68727	3.86579	1.90317	2.90548	3.50049
FxaC_11g17181.t1	0.812219	1.77	2.21492	0.524871	2.73809	5.54021	0.593958	0.407847	0.427695	0.016805	0	0.061273	21.244	10.7394	17.1099	2.44188	6.60425	3.22871	6.87729	7.08583	4.43744	6.0265	5.10861	5.15223	0.603195	0.810958	1.28496	0.535243	0.833323	1.79106	1.07272	0.468415	0.416173	0.690137	0.327551	0.290333	1.04183	0.880778	0.162449	0.247421	0.114062	0.210237	4.00134	3.16914	5.00066	3.27083	2.79877	3.5992	8.6216
FxaC_11g17390.t1	12.6513	11.8457	12.3289	14.8734	16.0834	12.0979	5.49986	5.80274	5.76735	7.56812	6.02266	7.32945	3.72186	3.84403	3.64792	7.95277	9.52066	8.57051	5.73032	5.45442	5.77646	10.0794	10.9422	12.4837	13.6899	19.209	18.8973	19.3969	17.8539	19.5795	10.538	9.12525	13.3988	10.255	10.2017	9.17746	8.89079	10.3612	10.6245	8.8889	10.7952	9.83184	5.60146	5.43761	5.85704	8.46612	6.8291	10.0612	15.9724
FxaC_11g17400.t1	2.51167	4.72457	5.64935	2.85391	2.50085	2.91719	3.72024	2.9381	3.60859	4.49254	3.02298	4.28095	3.20948	1.71695	2.2241	2.07188	2.27873	2.64016	3.06091	2.68889	2.84239	3.1314	4.12651	3.93157	3.69833	4.42826	5.34738	2.24329	1.9457	2.44356	2.92748	2.62007	5.32699	2.65952	1.93582	2.54209	2.94599	5.0392	3.14643	2.17966	1.89779	1.9727	13.8701	7.80403	6.73579	13.4761	7.37733	6.17694	2.79812
FxaC_11g17430.t1	28.6411	24.5826	26.9317	16.4877	17.4403	15.2774	27.6383	36.6966	36.7555	18.5821	18.9859	17.2632	12.4031	11.9917	12.3711	10.6083	12.4046	12.3578	8.51039	10.1247	9.1074	9.63519	10.9288	8.76756	14.0556	18.2052	19.4873	56.1547	55.7331	54.964	13.7372	13.2691	42.065	49.9429	49.2953	48.6971	10.0573	10.4038	11.4719	48.0911	49.6841	52.3365	10.349	13.1289	15.9967	15.1658	17.2126	15.9246	40.3216
FxaC_11g17490.t1	17.3135	17.5874	17.7513	17.6074	20.8991	26.7747	19.1655	20.0337	20.5927	22.5823	25.9731	16.5996	34.3834	32.4246	37.2645	30.6067	32.7165	34.6905	24.55	19.656	18.0877	32.7623	30.0862	31.5418	17.2897	25.7404	21.135	28.1996	28.4561	27.5103	17.8571	19.6359	9.2782	42.7497	44.0666	39.9278	19.2509	19.6344	17.6588	41.5244	39.1157	42.0359	12.7942	9.34797	12.7723	10.3937	10.5614	10.484	14.4184
FxaC_11g18041.t1	2.76525	6.4109	5.42478	1.9221	1.48665	1.25883	2.70666	2.8374	2.57766	1.32583	1.87983	1.52482	1.2071	1.37233	1.13022	1.72823	1.9129	1.8116	2.13213	2.33491	2.16444	1.86296	2.01478	1.94961	2.23379	3.47141	3.94738	5.88746	8.47469	4.82015	1.95188	1.54078	5.8101	6.0249	5.66226	4.71746	1.71071	1.86699	1.43693	5.81749	7.5787	5.80564	9.75605	6.37024	4.86419	5.99098	3.24675	2.67462	7.01907
FxaC_11g18560.t1	66.445	63.2601	111.411	36.8339	30.5897	53.4031	22.1245	12.2014	11.3015	10.573	16.1041	7.928	7.99689	9.56507	12.2266	16.6269	15.9108	7.34232	23.4946	19.8138	11.4704	11.7467	11.7667	11.353	34.7635	23.1518	30.2946	22.4896	58.7764	29.9322	10.9641	11.4341	5.30084	17.5265	19.336	32.2617	13.9086	19.9615	12.1218	43.8854	49.2341	45.5763	74.6786	92.4049	63.6536	52.3373	61.8066	35.2051	68.6341
FxaC_11g18590.t1	19.3551	17.9736	22.4723	22.4606	24.3679	23.7908	19.697	25.4845	25.4959	13.3904	11.766	13.3825	10.9412	11.177	13.6265	7.39588	7.19745	7.18876	23.9075	29.4497	12.0311	9.60979	12.2964	10.1568	11.3326	21.7036	16.6093	19.9624	18.755	36.742	15.7705	17.5507	24.3927	13.6304	9.83759	15.0076	8.54054	7.75371	10.6918	9.94546	10.8367	11.3269	41.8212	44.3994	32.0061	22.4959	21.2878	29.0088	38.5585
FxaC_11g18740.t1	48.933	87.4779	82.9212	26.9558	25.3486	35.3609	32.84	30.0447	27.7403	26.6782	28.6145	30.9415	38.2223	33.3697	34.5006	35.7393	31.6097	34.4326	32.9407	41.1545	42.8466	48.0296	51.0813	56.0998	51.9022	62.4628	64.7208	27.221	34.305	36.427	37.7578	34.4111	79.5596	20.6115	24.6826	24.8449	48.9334	47.0495	39.1866	25.9739	25.1055	23.4828	119.315	88.7534	83.6731	94.0408	59.7041	55.0434	49.364
FxaC_11g18880.t1	23.7023	13.1881	25.6587	21.2102	17.058	15.7788	7.67303	11.5599	6.95598	15.7913	10.2325	14.6709	10.4543	6.16824	5.68571	9.88391	7.40172	8.16867	21.8898	16.7282	23.1181	10.5749	15.4081	9.45453	21.2444	20.8091	21.7221	0.108849	0.098926	0.083769	6.82425	9.07592	13.3707	0.221891	0.493311	0.324056	5.51404	7.65148	7.6365	0.078991	0.105229	0.371929	18.6778	40.4834	59.0228	13.8245	23.5714	19.8935	0
FxaC_11g19200.t1	2149.97	1087.28	6041.74	4053.05	2505.72	3263.03	10135.5	11267.4	9737.72	7747.37	6605.04	7419.47	1134.01	437.813	238.541	1100.04	978.976	2187.14	2188.48	1589.76	1974.43	1665.31	1859.3	2898.44	21331.7	19955.3	22045.1	35.3422	57.7431	59.6489	11021.9	10919.1	15663	5.40372	7.13956	10.5782	2994.35	6889.68	3180.93	4.9305	23.9694	2.82661	10374.3	17192.4	26172.6	24081.4	29626	26647.2	6.66421
FxaC_11g19220.t1	1.8447	3.27449	5.61674	2.07862	2.72158	3.63755	4.46667	6.45166	5.04421	2.31058	2.35181	2.85635	2.2868	1.02134	0.658127	1.93476	2.14143	1.84368	2.02161	3.1595	3.60329	2.33562	3.00571	2.94188	5.17919	5.66414	8.74548	0	0.019287	0.083429	2.47716	4.54269	6.10374	0.013201	0.023131	0	3.9374	6.25959	4.89546	0	0	0	8.43737	10.9361	18.5835	19.9631	13.7771	16.0511	0.994904
FxaC_11g19690.t1	2.70914	4.49858	1.75005	0.574982	0.596505	0.582825	7.98198	7.55324	7.26524	1.10808	1.34458	0.878733	1.99161	1.10444	1.81814	1.42067	1.55353	2.40568	0.685374	0.378664	0.878148	0.995137	1.20305	0.690625	1.18573	0.718507	0.853006	1.86749	2.31829	1.82181	0.374348	0.516015	1.55309	1.4484	1.99351	1.20528	1.74203	1.76168	1.58379	1.38784	2.36912	1.14068	1.03531	2.38765	0.860372	0.908142	0.72461	0.645881	7.73108
FxaC_11g20100.t1	14.6657	7.46399	13.6943	10.6663	9.54697	9.19098	10.5455	11.2092	11.9998	6.58683	9.75659	4.56283	3.35992	1.8552	5.1554	3.5289	3.26847	2.73932	5.02254	3.71587	4.8	4.0363	4.42772	3.34856	4.51314	4.94711	4.42356	1.49451	2.94912	2.29664	2.91503	3.12707	8.47965	2.3084	3.6564	4.70271	4.02776	4.14508	5.04049	2.79103	4.1216	4.49107	4.28573	4.54567	8.46227	4.25487	4.66239	5.84801	5.99717
FxaC_11g20110.t1	1.39315	0.74664	0.113133	4.19626	3.83194	2.73551	1.73618	3.10122	2.45839	9.56002	5.73316	8.35465	2.49725	1.4932	2.14997	2.70286	2.3439	1.89317	2.54257	2.51573	1.8599	2.79947	3.69065	3.82755	6.33938	4.24775	5.10586	3.44842	3.00426	2.98509	2.60265	2.96749	2.10711	3.60103	2.68594	3.07035	1.21859	1.31705	0.994378	3.70228	3.35928	2.93356	2.44596	4.12521	3.29297	1.63161	1.16419	1.07441	1.83521
FxaC_11g20310.t1	3.92053	5.17467	5.0445	6.14773	5.23416	5.47687	5.26784	6.69707	5.92899	7.03158	7.26618	7.27621	7.35819	6.49557	6.58808	9.4211	8.33889	7.97722	9.71792	8.57452	11.5306	10.6222	11.889	11.9982	7.03564	7.40972	8.02146	8.23968	8.40017	8.34076	7.38559	6.61892	14.3699	6.4276	6.50115	6.3128	8.62395	10.7074	9.38999	5.29169	7.09101	6.50135	6.51404	8.94998	9.45838	5.83337	7.68601	6.94432	11.6926
FxaC_11g20320.t1	1.25548	1.99564	0.996339	2.65574	1.97966	1.48488	7.45193	14.0398	8.60542	23.0412	14.2202	16.9351	4.91256	4.44923	4.85558	12.1651	7.65587	7.97408	8.87319	7.62933	8.67705	8.32454	5.85705	7.35523	2.69988	1.21825	1.31486	4.33583	3.9587	5.25297	5.41262	4.63168	7.35736	13.5065	11.9818	15.7319	8.33401	7.17929	8.49352	11.5866	11.3382	13.0149	0.954902	10.4959	1.87186	1.80374	2.59965	1.83706	9.95584
FxaC_11g20410.t1	1.11599	1.60031	0.78113	0.803485	0.867539	0.67805	0.911898	1.27908	1.52054	1.86578	1.38118	1.91342	2.61009	2.20669	2.34538	1.92517	2.13448	1.87137	3.09431	3.45334	4.50276	2.01043	2.36671	2.123	1.08226	0.99796	1.68713	3.48745	2.75816	3.04643	1.82791	1.98487	5.89987	2.95376	2.83152	3.03166	1.19744	1.56076	1.9246	1.95397	2.59446	2.02531	0.616449	0.492591	0.562501	0.48941	0.300877	0.307579	2.38311
FxaC_11g20420.t1	613.219	444.156	605.955	946.858	1005.23	888.325	173.258	255.71	232.516	626.305	734.767	604.336	1188.96	1279.62	1074.2	802.985	814.587	715.697	1175.69	1285.4	1202.12	781.919	809.236	819.882	578.895	441.281	436.839	32.0631	30.2754	34.5348	1309.73	1266.95	475.031	11.6569	11.0006	18.7614	992.849	841.298	924.673	12.2272	11.1281	20.1525	369.021	209.92	140.727	292.069	163.678	185.35	90.5222
FxaC_11g20500.t1	1.25755	1.88584	1.20902	1.09195	1.0638	0.757961	1.47392	1.27913	1.69489	1.18467	0.829144	1.31911	1.02864	0.546813	0.380679	0.64953	0.840182	0.507746	0.40672	0.802593	0.750087	0.975069	0.948603	0.996733	1.17146	1.51497	2.14588	5.19499	4.25721	5.87386	1.10974	1.29039	2.78868	3.38573	3.73533	3.97082	0.678709	0.704651	0.88307	3.62004	3.65073	2.82192	1.26382	0.362973	0.750265	0.76174	0.674042	0.941547	3.3631
FxaC_11g20690.t1	1.93388	0.982225	0.916076	0.387056	0.53468	0.696532	2.91576	1.09955	2.32782	0.898026	0.685861	0.543794	0.660461	0.384605	0.366688	0.428267	0.550124	0.761213	0.241483	0.591636	0.410886	0.77071	0.274463	0.652915	0.939114	0.227662	1.26747	2.1913	1.97797	0.527843	0.860478	0.667635	0.544986	1.47815	2.3123	1.75395	0.647631	0.746678	0.491232	0.875593	1.37218	1.29118	0.510088	0.476273	1.15758	0.842834	0.798027	1.28532	0.845415
FxaC_11g20720.t1	0.857799	0.90547	1.54122	52.7205	32.2733	25.8091	0.639881	1.51988	0.892541	10.5926	12.618	9.10205	7.94437	3.04687	4.21651	8.17798	7.00755	7.26635	23.9664	20.1233	18.4204	16.4489	23.9974	26.6729	21.0594	18.0937	30.7815	13.6803	23.1589	17.2478	10.4025	8.11297	31.4694	2.27034	3.77415	3.01008	13.3492	11.4253	9.70692	2.49022	2.21199	3.5492	7.3442	7.8639	24.0757	18.1005	21.1206	29.7755	21.9733
FxaC_11g20770.t1	2.70192	7.00198	3.43508	2.84692	8.28256	6.25178	4.05225	3.90105	4.99854	4.67807	6.67533	5.45068	17.4504	14.958	17.1329	17.061	14.937	14.508	16.4884	13.2769	13.2345	18.1814	20.379	15.0622	1.35441	2.95302	3.38574	0.04862	0.021944	0.057095	7.33598	8.09733	10.2853	0	0	0.022996	15.6863	15.3657	11.6355	0	0	0	3.60317	0.721235	0.853295	1.05927	0.591907	1.68186	0.024385
FxaC_11g20910.t1	1.45179	2.55029	1.79428	6.18651	5.74592	6.69406	1.5615	1.97003	2.06933	10.2071	8.15894	9.92953	5.84624	6.9664	5.69764	8.71247	8.72957	7.30941	6.96628	6.0132	7.18229	9.8488	8.01934	10.9354	18.4805	13.9637	14.5282	3.33128	2.94059	3.09186	8.42294	9.29862	8.00187	2.76261	2.26863	2.71082	9.46846	7.93584	6.03894	2.23644	2.628	2.00753	20.0616	6.50661	4.48139	13.7123	4.00756	2.40145	2.15176
FxaC_11g20980.t1	15.5111	14.7326	15.0347	16.67	22.1335	21.1965	19.8558	19.4268	22.4129	31.3673	30.2901	33.9483	35.5198	29.9319	41.7391	25.7096	27.2329	33.7453	35.2495	30.3075	26.669	33.7706	40.8309	32.5432	20.2857	19.0978	18.0799	15.7907	10.8713	12.6554	25.4008	19.6894	26.9319	17.2153	17.3375	15.1018	30.0732	31.5094	31.531	21.1742	19.4446	21.8035	22.4641	26.7947	32.1052	15.8208	22.0317	22.8464	41.9566
FxaC_11g21230.t2	9.13461	15.0513	15.4954	4.23751	2.51157	5.05299	7.73151	4.36038	6.5451	5.0792	4.18256	5.11414	2.7445	2.4801	2.11955	1.82317	3.04009	1.9577	2.76095	2.32288	1.8306	1.83967	1.66599	1.33051	8.98436	9.09297	18.6769	2.04654	6.10121	4.03153	3.19255	2.77537	4.50983	2.62176	2.40053	3.00312	4.73473	5.3914	3.31818	5.19612	6.89976	4.486	73.0669	48.722	14.7757	90.3378	19.0799	12.1541	8.34633
FxaC_11g21280.t1	2.30501	2.75235	2.27222	2.45947	2.30564	1.71222	1.26172	1.67898	2.82064	1.57736	1.45277	2.23583	1.75933	1.02417	1.15433	1.9614	2.61281	2.32635	2.21034	2.17136	1.8748	1.95719	2.04337	1.63116	1.80121	1.52585	0.980554	7.29571	5.21735	4.65434	1.4476	1.05279	2.15917	4.71689	5.49788	5.91613	1.94332	1.89877	1.11103	5.11631	4.28895	3.97985	2.32904	3.34203	2.7833	2.04187	1.44687	2.02875	4.48741
FxaC_11g21290.t1	6.99034	13.6492	7.86789	7.87169	12.1447	15.2965	12.1776	9.41151	12.7621	6.40473	4.22917	4.74891	22.4352	29.1577	23.9962	10.1367	13.8116	8.16411	16.0543	16.0914	13.5332	11.1474	8.98853	8.68227	2.67372	5.25523	7.4208	3.04544	6.81908	3.73562	11.1526	12.3661	28.5845	2.74893	4.47621	3.18045	10.7154	9.67487	11.9012	4.1668	3.25876	3.72587	3.95628	4.02914	0.741986	2.72316	2.4094	1.8632	4.23891
FxaC_11g21380.t1	2.01049	2.66894	2.60536	1.48868	1.22498	1.09434	1.42166	1.3671	1.75432	1.77929	1.85367	1.89796	1.27532	1.03233	1.26086	1.35474	1.10456	0.847677	1.21333	1.21618	1.05573	1.67709	1.90604	1.7574	2.7908	2.93584	3.84192	3.88644	3.67472	3.00395	1.32614	1.15278	3.39683	4.35721	4.4188	4.83273	1.62753	1.78799	1.58247	4.20696	4.92962	3.98628	3.59536	1.92284	2.05933	3.46873	1.32923	1.39251	2.56605
FxaC_11g21700.t1	537.959	408.285	428.194	160.764	139.939	148.197	377.982	460.587	423.841	116.715	131.065	101.094	234.843	275.935	238.602	180.69	161.429	187.459	117.839	133.268	119.738	112.605	115.59	105.138	41.7883	44.6341	49.3272	34.3727	37.3337	41.1943	53.1128	56.9142	88.1156	21.2803	23.1883	23.0885	116.128	95.6288	114.674	21.0223	22.697	20.3475	37.1658	18.0842	32.6817	27.0129	21.4546	27.0426	19.079
FxaC_11g21900.t1	8.34809	12.3089	16.8133	7.99717	5.36374	9.40058	5.33108	5.6715	5.92943	4.82094	6.12077	5.45882	3.57085	2.60268	3.08719	4.84942	3.96031	6.17667	6.43099	6.35359	5.35801	4.55027	5.17172	5.74943	12.5565	15.4224	13.0134	2.61548	4.28189	4.09212	4.96708	3.89017	6.32973	1.82345	3.2419	2.83177	3.94623	4.96848	3.01414	1.89585	0.499461	1.58629	33.3409	22.9383	18.7885	26.4799	11.6643	15.9753	9.85017
FxaC_11g22260.t1	5.60559	1.37879	0.062207	25.3278	19.6734	35.6197	1.28943	4.87174	4.1723	37.0742	25.489	31.6464	8.32816	14.1142	11.1422	16.8428	21.3421	18.2114	10.1056	8.48886	7.56123	15.258	13.2402	13.5601	8.8145	9.51901	10.5367	0.121031	0.07253	0.062905	16.3497	14.4019	8.63546	0	0	0	11.1992	8.68838	10.1605	0.059627	0	0	3.54433	0.733572	0.323659	0.4198	0.42582	0.096778	0.0806
FxaC_11g22450.t1	1.50263	1.48059	1.02231	4.61761	4.42036	3.77113	2.01275	1.78123	1.98719	4.46743	5.11064	4.7752	2.21209	2.11219	2.13542	2.21196	2.32807	2.06366	3.3189	2.26564	3.04425	4.50774	4.49737	4.74405	2.71901	3.09255	2.94954	12.078	9.56116	10.215	3.26993	3.38413	5.49231	9.44381	10.3605	9.89046	3.31827	2.81483	2.83376	6.66878	7.94367	7.28565	0.820104	0.381483	0.675945	0.465202	0.43376	0.658738	6.31348
FxaC_11g22750.t1	1.63324	1.83607	1.18438	1.18296	2.2167	1.93168	2.43422	2.44434	2.74	1.58882	1.61169	1.48178	2.54809	2.77014	3.20972	2.51786	1.96882	2.37065	3.63329	3.27404	3.2777	2.5307	2.48356	2.02688	1.69312	1.67045	1.83626	2.54729	2.82358	2.55425	2.5359	1.9676	1.92538	2.38064	1.92587	2.29572	1.88822	2.99983	2.0535	3.25931	2.62755	2.8301	3.02265	3.79762	3.85616	2.33725	2.75809	2.57281	2.69333
FxaC_11g22980.t1	0.253742	1.17978	0.240186	0.541707	4.32405	4.06063	0.278115	0.176259	0	0.353301	0.425619	1.01996	7.00234	4.69537	2.28118	3.75062	9.87641	1.99499	1.25091	1.50386	6.46301	3.72694	3.93075	2.07051	0.659716	1.43014	0.296093	0.353867	0.319418	0.27703	3.85572	2.50682	0.894302	0.664956	0.151697	0.836849	0.875608	2.90776	1.0358	0.26229	0.288068	0.150992	1.60873	0.124982	0.270873	3.4162	0.182749	1.17966	1.42155
FxaC_11g23400.t1	383.408	178.354	417.934	395.969	377.647	420.795	500.053	536.537	450.876	593.533	580.567	558.145	199.345	179.657	288.538	409.766	329.315	360.631	148.51	268.093	297.072	451.133	523.237	443.381	344.485	422.159	336.117	802.73	760.995	750.613	351.956	383.946	439.456	790.306	768.361	765.739	351.765	336.252	321.656	647.607	608.466	663.167	266.755	406.136	481.22	300.129	397.216	397.592	707.795
FxaC_11g23440.t1	7.00121	7.68346	9.12345	4.26898	5.58894	5.82761	14.2431	14.1701	15.1617	8.42864	7.96007	8.5521	5.02787	3.77508	4.9111	2.07686	3.7907	3.04185	5.9271	6.89745	4.45719	3.42066	4.84658	2.30195	3.23223	5.83337	5.40243	27.2606	25.1286	25.3716	4.63267	4.35841	13.6438	19.9849	17.7683	19.0455	4.12769	3.98766	4.81738	19.7144	17.4908	16.3841	4.05833	2.34128	5.16626	3.80076	3.96604	4.51487	21.3171
FxaC_11g24180.t1	3.63774	3.53082	4.80081	1.95027	1.77145	1.26121	3.55339	4.18196	4.12549	2.48732	2.11063	2.73289	1.78969	1.53329	1.46229	1.18141	1.22769	1.25456	1.66905	1.51477	1.88264	1.50448	1.59929	1.3427	2.25205	2.98748	3.28709	2.94538	3.00034	3.24127	2.03771	2.55	3.04577	3.77271	3.08698	2.73561	1.84528	1.77936	1.77945	2.34278	2.51534	1.93019	4.38034	3.65175	3.99044	2.50278	1.94053	2.30628	5.43445
FxaC_11g24500.t1	7.78089	16.9035	5.47877	8.27253	17.9036	17.3683	13.1564	11.9096	18.2	12.0191	23.1842	13.0419	36.9514	29.5099	38.469	35.9474	36.861	32.2889	36.8854	32.2146	34.7537	34.2292	42.706	24.5363	2.70235	6.26625	9.51464	0	0.833839	0.449204	23.8513	19.8104	20.318	0.095016	0.276988	0.042988	32.3013	31.6703	26.9251	0.14768	0	0.063035	8.02272	0.904502	1.56465	2.02138	1.76125	4.1395	0.461507
FxaC_11g24850.t1	17.9313	17.0369	18.2269	21.9623	30.1301	28.8573	27.9269	24.3756	26.0865	23.9434	26.1598	27.977	28.5357	28.0358	28.8841	28.1906	31.1162	32.5645	19.211	22.48	20.8738	34.9543	31.4667	32.7318	32.7275	43.1566	31.598	89.4963	86.0584	80.8381	23.9577	27.8148	20.056	101.621	107.139	104.922	15.9502	16.2733	16.2848	111.678	113.553	119.403	25.842	19.4977	30.91	33.3366	31.5067	36.8226	63.898
FxaC_11g24980.t1	2.39331	1.82502	1.59009	0.777651	0.684363	0.635002	1.21899	1.17814	0.984888	0.885331	0.80937	0.823422	0.707168	0.779392	0.838898	0.59138	0.692979	0.506598	1.07583	0.600621	0.977705	0.525634	0.778948	0.375581	0.829062	0.304997	0.680393	3.71051	3.55701	3.74622	0.625328	0.407374	2.127	3.04937	2.52276	3.46802	0.833993	0.593034	0.526683	2.50225	3.495	3.11685	0.360708	0.318754	0.383431	0.155543	0.214406	0.310273	3.86599
FxaC_11g25171.t1	3.85347	2.53657	4.64872	1.27592	4.05074	4.47772	4.71015	6.01783	3.89193	3.647	2.65742	2.666	1.08257	0.848884	1.75041	2.03683	0.817603	1.5336	1.05735	1.43645	2.14262	2.20578	2.88836	3.17856	2.81191	4.7367	2.21705	0	0.304594	1.17643	0.474377	0.533548	1.69935	0.193668	0	0.312231	2.18087	2.13736	2.66771	0	0	0.144654	3.5231	2.6569	2.26887	1.6112	0.758658	2.45467	2.18108
FxaC_11g25240.t1	18.7745	16.6215	12.7273	7.82923	5.88867	5.89214	13.0492	14.9749	16.4218	4.22665	5.48226	4.62786	3.93504	4.75629	2.31316	3.33445	3.90042	2.53191	6.24274	5.59877	6.37716	3.25397	2.02828	4.46866	4.43483	5.2484	5.05551	5.18945	5.74777	6.10685	6.36546	5.35464	13.961	4.33261	4.95329	3.53927	9.65711	9.31492	9.93656	2.57485	2.53276	2.6583	4.79424	8.35927	9.2515	4.09993	9.12591	7.11532	5.24374
FxaC_11g25330.t1	0.628548	0.515197	0.955361	0.872166	1.11257	4.87221	0.167822	0.498732	0.460294	0.904766	1.97784	0.634126	0.114146	0.074626	0.105103	0.355457	0.452015	0.348682	0.31806	0.27481	0.179695	0.938326	0.405573	0.495224	18.9985	22.7815	19.4915	0	0.091042	0.265583	0.448213	0.568155	0.364731	0	0	0	0.393184	0.196442	0.170608	0	0	0	12.8341	9.89219	5.59219	14.2998	10.2074	4.29732	0
FxaC_11g25371.t1	3.62143	4.70815	7.18251	5.20174	3.98912	3.97969	3.15191	2.63404	3.29751	3.99973	3.87654	5.54936	2.64897	1.84289	1.62838	2.89866	2.47881	2.3505	3.58464	3.6077	4.7079	4.00096	4.231	3.39188	8.92488	7.70504	6.77074	5.247	8.85264	11.7063	4.98396	5.48298	8.06767	5.30984	4.99319	5.09803	3.50005	3.06458	3.48433	4.60351	5.54361	4.33766	24.6686	22.9187	13.3639	8.90192	8.0869	6.08991	15.6007
FxaC_11g25690.t1	0.780939	0.910972	1.31344	0.571177	0.607566	0.177133	0.734405	0.718969	1.19355	0.285092	0.220959	0.182442	0.181065	0.31644	0.085753	0.098429	0.212572	0.086152	0.198207	0.262252	0.121275	0.15934	0.355175	0.173284	1.19853	1.12287	0.779261	2.67589	2.35556	2.45683	0.1053	0	0.247239	2.26463	1.87197	2.68733	0.159991	0.158405	0	2.36869	3.27753	2.39656	1.09418	0.707278	1.27899	0.549422	0.323369	1.04342	2.5454
FxaC_11g25730.t1	18.9587	22.3527	23.6681	23.2387	27.4894	30.0973	32.0867	41.7405	39.7121	40.8673	34.7103	42.0017	49.7428	45.0407	42.5247	59.0494	44.1609	51.8251	48.1416	39.1077	47.1988	45.5564	57.7462	42.1635	34.4046	36.9402	27.2835	31.6859	24.995	21.0096	23.8639	27.5734	57.2266	33.3178	25.9939	34.863	41.743	32.3126	29.6395	36.2864	43.5382	38.7019	43.3817	63.5096	54.7065	40.3166	35.5373	38.5084	35.2762
FxaC_11g25880.t1	2.10025	0.993258	0.459405	7.22356	6.86976	5.12766	5.50658	8.04912	6.62888	42.8362	27.0158	41.7863	4.03755	4.62014	4.28647	15.8381	14.2184	12.5582	5.20176	4.71191	5.11513	6.75321	8.44043	9.65452	4.61958	2.80556	3.52768	0.645813	0.605906	0.468451	5.99238	5.40226	7.10842	0.519839	0.570907	0.593741	8.81247	6.06308	5.86091	0.518128	0.192021	0.882783	0.425264	0.326781	0.038572	0.345974	0.694183	0.192225	0.458847
FxaC_11g26020.t1	70.2402	66.2417	44.7609	105.145	114.498	139.731	26.8875	32.761	28.2791	42.3293	34.0191	38.3469	31.2459	31.3198	31.4346	29.5808	29.3397	33.3879	26.2928	26.2999	23.5576	24.8184	30.9939	28.8964	55.5269	42.9452	50.0048	48.3139	38.5654	33.336	17.9064	20.1531	25.8552	40.3533	36.8025	39.7131	27.1107	28.4644	22.9109	51.2278	47.1042	43.0747	129.032	350.837	151.762	205.606	114.903	67.2363	67.9658
FxaC_11g26220.t1	2.06	2.97363	4.03958	2.06083	2.75161	2.2449	2.67525	2.36925	2.5403	2.75163	2.40492	3.08891	1.63448	1.68882	1.74755	2.75318	3.69334	2.46642	2.43408	2.85674	2.54251	2.45904	3.03101	2.70856	2.94055	3.89981	3.78396	8.43156	7.99576	8.66904	2.74246	3.12155	3.8781	7.13393	8.10324	6.8502	2.68084	2.87418	2.66565	6.91002	7.03728	6.09375	5.84331	4.81126	5.89429	5.30319	3.4356	3.81924	8.07894
FxaC_11g26360.t1	34.5996	37.2851	22.2923	30.5307	34.5634	30.4561	58.6425	46.7278	43.4334	44.2664	35.3	56.163	53.2263	65.5776	52.093	48.0224	47.9555	47.5322	49.0808	61.2263	50.0569	38.4752	42.5363	46.1595	25.1147	25.0607	29.1742	7.58545	5.82236	9.2376	43.356	37.7384	85.929	6.71852	7.6587	9.20293	65.172	54.6578	63.8702	9.98105	8.19866	13.1613	28.8329	16.0655	8.89536	10.0653	6.69362	3.63821	7.99237
FxaC_11g26740.t1	79.8627	64.3097	81.159	69.2402	57.1181	53.0402	61.1294	70.4378	65.7374	122.875	70.596	104.058	49.5105	56.0218	48.2701	54.5315	50.7612	54.1506	51.5095	59.4203	65.058	47.7578	47.1299	62.0561	53.8972	58.6009	52.2914	7.91521	8.21311	9.67341	102.766	118.83	164.969	4.70989	6.32818	6.403	105.333	83.7863	104.575	3.84881	4.07186	3.45021	46.8557	37.1733	33.7312	37.3712	40.5923	24.2472	8.53556
FxaC_11g27420.t1	0.710172	1.33713	2.30016	0.289159	0	0.735757	4.22232	3.46653	2.20074	0.138577	0.140032	0.112987	0.110131	0	0.101831	0	0.172503	0.135769	0.050296	0.209676	0	0	0.100466	0.068018	0.599938	1.22182	1.77235	0.457671	0.309882	0.523241	0.946232	0.573333	1.10128	0.067262	0.150698	0.099939	0.485595	0.390245	0.256636	0	0.178731	0.070765	3.56812	6.98411	7.4041	14.6141	12.0312	11.6037	5.85941
FxaC_11g27500.t1	12.714	10.3429	9.78892	21.3879	21.9513	19.4452	13.8512	15.8428	11.9463	14.8139	15.219	14.1084	7.59405	6.71687	6.9062	8.02436	7.55473	8.42734	6.37348	6.02257	6.03654	5.527	8.13262	7.49503	10.4023	11.9752	10.5063	26.6478	27.6958	27.4212	7.65156	7.69482	15.9276	22.1565	17.1261	19.6358	9.02977	9.38314	8.6135	17.8402	19.5866	17.0989	11.5255	36.0995	31.1021	26.1872	22.4087	22.1771	23.3009
FxaC_11g27930.t1	4.08244	4.44111	4.23919	8.05621	7.51223	7.30098	9.81624	7.64655	9.03618	9.42148	7.8723	9.61162	8.90735	7.14215	8.37583	8.57177	8.38645	8.94524	6.28118	8.7632	8.06138	9.23696	9.69675	8.19891	4.44109	6.56734	7.34883	9.69603	10.82	10.416	7.08681	9.09939	6.12729	12.6409	9.46725	7.94735	9.24674	10.1914	9.79311	11.1091	8.85706	8.63642	7.28589	7.85694	8.358	6.15662	7.64191	7.75784	7.77128
FxaC_11g28060.t2	17.6534	38.2507	55.3828	3.54499	4.03367	6.72074	7.00609	6.28386	6.97015	4.0412	5.20894	4.87169	5.90346	5.16836	5.73961	5.8569	6.39161	5.22502	5.45078	6.63979	6.98139	6.26809	5.35656	7.24974	19.9664	19.5187	25.8149	2.34105	3.49568	5.35496	4.83421	5.85623	11.3657	1.67162	2.07893	1.79772	7.68743	10.1198	8.69489	3.08467	2.70277	2.6363	82.493	33.3296	26.1305	75.8914	30.6742	26.9038	33.1204
FxaC_11g28090.t1	5.52373	5.61297	1.79764	16.8667	18.6685	19.4848	9.75085	7.69986	10.8501	39.611	31.9527	46.0263	8.39003	8.55579	10.1626	16.8163	16.3875	18.6346	10.0821	7.43898	8.65413	24.8665	22.0458	25.1624	21.5121	21.6197	12.9521	8.32722	8.79345	6.60128	11.073	12.836	13.7763	7.65216	7.20576	5.90129	22.8726	14.3421	18.0963	10.7301	10.4572	9.28319	5.05736	1.70517	2.05699	3.58858	2.68606	1.6474	3.96543
FxaC_11g28150.t1	5.34191	4.14165	2.16299	10.5976	10.0217	8.51972	6.48623	8.60154	8.88576	10.8571	12.4526	12.5812	9.4807	12.9796	10.0265	12.0744	11.3196	11.6366	11.2001	10.3437	9.29574	14.1756	9.77672	11.7831	10.0857	8.15178	8.9959	7.29026	5.79412	5.27827	8.1001	8.476	2.77204	8.50777	8.70599	7.6813	9.36127	11.918	10.3239	7.65734	6.42163	6.33524	5.28436	3.87702	3.41164	3.42771	3.8727	3.39072	3.00572
FxaC_11g28610.t1	139.735	143.133	96.8676	310.252	308.18	253.766	128.867	148.168	160.53	404.048	316.136	372.894	241.33	287.62	215.484	307.186	342.14	301.322	358.394	377.466	404.876	319.828	273.271	360.598	369.267	379.767	388.49	10.7876	10.8079	12.1013	463.908	416.94	417.569	8.3915	9.45565	9.10932	618.325	537.14	643.246	7.05781	5.91231	4.51602	152.654	79.9725	47.7571	95.6136	81.8553	26.4209	19.2007
FxaC_11g28960.t2	2.43244	2.75677	1.46655	4.7695	5.64042	3.69441	3.31811	5.98155	5.39934	8.93247	7.87423	9.57579	3.59315	6.09453	4.40331	5.81776	6.76401	7.92062	5.24094	4.33903	3.10593	5.24933	3.31392	3.75683	5.91624	6.26859	6.97727	1.87789	1.60739	1.91177	5.92218	5.07457	8.46543	1.43611	0.554279	0.566398	6.74122	6.32837	6.44066	1.22674	0.647795	1.01964	2.75474	1.34475	0.929781	2.02883	0.564469	0.793838	1.26983
FxaC_11g29300.t1	18.1553	18.0192	16.7353	21.344	19.5447	15.9516	11.4194	12.5376	12.0525	14.4817	13.6583	17.8764	10.856	12.4164	8.42024	14.6746	15.3533	16.9587	12.5953	10.3562	15.9472	14.9523	14.6729	16.3638	23.2059	25.8262	25.5675	10.3823	11.2072	12.0139	17.4811	16.9818	16.418	7.35444	7.35196	9.28515	18.4614	18.0225	19.072	5.38146	5.33623	5.37409	14.6147	13.9996	15.4162	12.6327	11.2058	14.5971	12.5091
FxaC_11g29390.t1	5.70259	6.42441	5.25435	1.65379	1.74815	1.16596	3.70196	5.07988	6.42853	0.742043	0.636839	0.352388	1.2286	0.971055	0.889564	0.328647	0.344077	0.825656	1.26873	0.748157	1.14774	0.61708	0.109336	0.193477	2.65639	3.35233	3.27541	2.84221	4.37973	4.61845	0.86502	0.339385	1.23127	2.09407	1.41212	2.13676	1.14725	0.08306	0.721741	1.99254	2.37457	1.27549	2.25976	2.84634	3.27093	6.01705	5.9233	4.90925	6.50372
FxaC_11g30310.t1	55.2984	62.9924	51.6154	67.0593	82.9698	78.8881	58.686	53.553	52.3583	76.9963	70.2057	76.1851	98.9186	121.823	84.9224	81.1104	108.809	95.6883	78.8191	103.303	83.1273	81.1395	64.1551	82.9422	54.4806	67.0861	73.7961	23.0802	18.7868	19.0034	101.283	90.5986	182.139	16.7992	18.8193	17.1089	106.703	107.538	119.753	17.2673	14.4868	15.9345	50.6405	58.569	51.8801	27.6072	34.0837	24.3634	12.0364
FxaC_11g30320.t1	0.525143	1.88039	4.37959	0.578906	0.691597	0.961645	0	0	0	0.489387	0.469628	0.203749	0.295862	0.226493	0.04201	0.904325	0.764205	0.414026	0.245257	0.063331	0	0.179377	0.163644	0.662574	2.5171	2.43641	3.71777	0.385938	0.579186	0.557226	0.384954	0.735414	3.08805	0.627748	0.625441	0.113187	1.13276	1.75199	1.07683	0.561965	0.50578	0.417218	14.4407	7.24353	3.14148	35.0466	9.95586	5.04589	0.186438
FxaC_11g30330.t1	0.072393	0.14773	0.083819	0.132593	0.225337	0.099767	0.051245	0.024177	0.041778	0.113354	0.070205	0.128995	0.278397	0.27692	0.133111	0.172273	0.229825	0.20291	0.10973	0.097242	0.154822	0.245165	0.204085	0.216234	0.145665	0.207098	0.232606	2.07218	2.07204	2.50627	0.134159	0.089626	0.282894	3.6696	3.23657	3.61073	0.172096	0.1444	0.147707	2.96159	2.97463	2.81147	0.131687	0.21131	0.177712	0.871025	0.311839	0.377972	1.19415
FxaC_11g30450.t1	26.2404	32.0677	62.5175	62.2103	117.519	131.318	1.71835	0.723737	3.76147	3.90521	3.26329	2.61975	7.02568	6.91283	6.22694	17.9139	21.2855	19.0226	14.258	22.7846	6.44661	60.63	64.1176	60.2494	9.11284	51.8732	12.7608	873.606	889.642	788.442	5.36004	4.37268	5.87517	605.986	682.158	529.978	5.99815	7.62817	5.15199	322.08	403.187	475.222	43.1397	12.5696	7.43784	18.6129	7.77786	18.2184	729.789
FxaC_11g30770.t1	3.54331	9.94175	11.1273	1.00928	0.8323	1.10336	1.09715	1.18574	1.36831	1.01593	0.851392	1.20501	1.0745	0.970858	0.946704	1.33672	1.75903	1.18727	1.20845	1.42	1.80329	1.5973	1.09052	2.16624	5.79053	6.95567	9.38439	0.524614	0.955686	1.01994	1.50991	1.53345	4.46244	0.864741	0.646007	0.745353	1.94474	2.60404	1.93997	0.918734	0.611023	0.638376	19.1717	9.49587	8.37397	16.1715	6.93486	6.28315	8.21568
FxaC_11g30790.t1	27.7495	22.9627	36.0507	60.991	50.1922	41.5734	23.1864	28.1915	28.9026	74.0438	67.1028	59.2043	15.4442	14.3392	22.4136	34.3441	29.4593	25.5457	44.3762	39.3609	40.2238	41.3926	43.8081	50.5967	52.9343	71.7165	69.0935	37.5104	43.9219	53.4288	60.5336	55.5481	24.649	9.65689	12.9823	9.49393	52.1824	49.2533	53.2205	7.37429	8.12786	7.54405	27.3473	21.6129	33.2949	34.6679	54.6001	56.7855	54.161
FxaC_11g31020.t1	11.287	14.6511	10.2553	11.997	17.7529	14.3151	13.6568	17.3019	17.3721	17.3288	18.59	17.3584	28.2338	27.5915	32.2023	35.3	30.867	31.8816	19.9134	18.6926	16.9049	35.0923	33.3098	25.8899	13.2592	17.7677	16.6945	12.0835	11.2989	8.49766	19.0708	20.1356	9.90011	17.7062	17.3709	17.6199	28.3643	24.5236	21.4184	19.5238	19.8678	19.9005	8.19739	8.68568	9.24602	5.77431	8.18748	7.07722	9.73665
FxaC_11g31240.t1	7.01953	7.97514	4.12607	10.4113	11.5975	10.8354	5.18362	7.36626	7.25623	10.7103	9.06374	10.003	9.57588	10.4726	9.80682	10.2332	13.4516	11.1874	7.85863	7.69634	7.75204	14.1886	14.7821	10.9492	10.266	11.72	12.904	16.3072	15.3939	16.7776	11.976	10.8299	17.9713	17.403	14.8228	15.0497	10.0942	10.6411	10.5044	14.922	14.0565	16.0706	7.36256	5.73535	6.25968	7.33199	5.30302	5.7754	10.4024
FxaC_11g31250.t1	8.99999	8.71296	4.61159	7.53784	8.96635	5.85868	6.49269	7.97372	10.0778	11.2099	8.90861	13.0705	11.4719	15.5484	11.1409	8.75646	11.909	10.9111	9.89678	9.12407	12.9415	10.6144	8.24484	9.90862	8.6689	11.1502	10.9531	2.44	2.99856	2.92693	12.0331	11.9165	15.6486	2.47042	2.12381	2.70666	14.7094	13.6372	13.7606	2.36582	1.70848	1.93421	5.35616	3.44669	5.77856	3.50111	3.59698	4.08139	2.27781
FxaC_11g31390.t1	10.8442	23.3131	23.4165	3.22752	2.69162	4.244	2.55249	2.81343	3.0454	1.66202	1.49326	1.53932	2.96661	2.56268	2.5539	3.69319	4.66336	4.65177	3.98837	3.7124	3.64678	4.6814	7.34243	5.0056	9.12543	17.0607	21.0058	10.3685	8.89167	10.8541	2.84282	3.32991	5.53099	8.20618	9.45658	7.6487	3.86737	7.17983	4.41486	7.83132	8.70686	9.72666	39.0607	15.4898	15.9259	31.1453	15.0899	14.0445	13.5556
FxaC_11g31490.t1	0.699057	0.781942	0.583091	1.28689	0.584279	0.358611	1.6128	1.63935	1.8033	2.7006	1.43436	2.23703	2.20432	1.74272	1.43075	3.10881	2.27477	2.56604	1.1482	1.27419	1.65825	2.37757	3.08342	4.08232	2.17202	1.6305	3.03836	0	0	0	2.24409	2.54602	3.99895	0	0	0	2.46373	3.50889	4.03327	0	0	0	0.587042	0.545831	0.685803	0.704108	0.965307	0.465255	0
FxaC_11g33550.t1	9.28219	6.94181	5.48974	8.33353	8.49433	7.30844	4.81955	6.4913	8.85998	12.3647	7.92276	12.8833	4.17348	4.9052	3.17797	5.65314	6.12885	6.05141	5.34581	6.46715	7.72998	6.9956	6.81231	7.61256	9.80647	9.43082	10.664	6.2573	5.34552	6.73382	16.1583	14.3526	25.2848	4.15222	3.70696	3.94274	17.6593	16.8283	16.6219	2.83243	3.5898	2.38037	4.66509	4.19934	3.69884	4.68607	4.57589	4.40455	3.34584
FxaC_11g34420.t1	7.06885	8.13036	4.6142	4.33802	10.8252	8.35207	19.0928	12.127	17.569	5.5984	11.2382	11.8456	3.20284	4.35714	3.61085	6.13289	6.06936	6.08731	4.88394	5.95317	5.78924	6.04523	9.30853	8.70996	8.5805	13.3221	16.3573	32.5517	24.6186	26.6676	9.49425	12.2195	12.6708	25.1204	25.5223	33.9956	9.51773	7.54369	10.2237	20.4241	17.4094	23.0874	6.57169	11.2075	16.6205	11.8654	12.2014	20.0912	15.9353
FxaC_11g34680.t1	1.2022	1.02302	1.0045	1.59769	1.94258	1.71888	1.42097	1.79471	1.90362	2.1107	2.30095	2.28733	2.18268	1.71483	2.4681	3.36944	2.35923	2.80819	2.3994	2.67354	3.34422	2.88074	3.17145	2.23345	2.30406	2.03996	2.34633	2.66649	2.79635	2.72027	1.92703	1.91651	1.88327	3.56403	3.22903	3.29164	2.91131	2.64865	2.77733	2.68193	2.93999	2.48959	1.58113	2.0585	3.04023	2.41123	2.40747	2.13642	2.34021
FxaC_11g35420.t1	282.239	165.353	122.568	206.467	201.118	250.478	264.459	358.309	333.385	176.676	190.225	171.594	127.142	115.635	122.933	159.405	146.873	150.508	122.545	114.365	99.6571	150.546	142.76	136.997	119.646	181.83	124.702	168.927	181.043	187.629	111.038	106.38	27.7758	205.284	167.718	177.578	156.366	153.377	138.252	182.629	189.541	184.288	96.0023	101.181	133.154	112.992	129.897	99.7784	144.594
FxaC_11g35440.t1	10.5178	21.6285	21.6012	11.9462	6.09458	14.5372	4.69334	2.3794	0.895339	3.98404	1.74658	4.10768	2.15631	3.23597	1.79197	3.98805	5.43122	3.64016	3.19001	5.01542	3.14077	5.59297	6.81906	5.60034	33.6495	22.0357	35.7705	5.64102	8.64981	8.4392	5.84578	8.62578	8.68101	7.35943	5.75193	8.33372	6.48508	9.83297	7.2293	12.557	15.9469	11.4059	29.8203	23.3049	29.7215	46.3461	34.5945	25.1834	18.0341
FxaC_11g35590.t1	11.661	12.1436	8.86599	8.17251	8.78802	6.6169	6.2871	7.23547	7.7669	9.16533	8.04228	8.1058	5.80552	5.77922	6.07536	6.83025	8.39375	5.89874	5.21	5.57747	5.739	9.35522	11.1962	7.46253	10.8975	7.59732	9.27923	1.221	0.634255	2.14041	9.8821	10.5335	17.5177	0.837032	1.43461	0.936602	10.9512	12.1955	11.2282	0.476949	0.634775	0.396623	4.46572	1.66551	3.34558	4.78298	4.32984	5.1974	3.09266
FxaC_11g35770.t1	0.114129	0.036697	0.089941	0.817143	1.17603	0.927968	0.104806	0.08811	0.074425	1.00289	0.873926	1.15912	0	0.018617	0	0.827618	0.683605	0.846114	0.085576	0.017183	0	0.756709	0.771416	0.568906	0.655151	0.83632	1.06314	3.11556	2.43159	2.49379	0.543296	0.678999	0.766387	2.3636	2.1114	2.05947	0.84722	0.656075	0.770698	2.038	2.2693	1.7268	0.018424	0.066004	0	0.249924	0.314729	0.559987	0.631094
FxaC_11g35890.t1	0.802409	0.931534	1.1403	0.428261	0.4437	0.165146	0.879862	0.364982	0.429272	0.931525	0.189719	0.451264	8.11157	5.31936	3.65152	1.89544	0.684775	0.902411	6.81336	8.44459	8.1833	2.30245	2.27761	2.43818	0.519545	0.944619	1.16866	0	0	0	0.612053	0.443226	1.20601	0	0	0	1.93476	2.23065	2.85352	0	0	0	1.26988	0	0.640408	0.599503	0.567632	0.553059	0
FxaC_11g35950.t1	3.36537	5.69225	5.25707	2.2925	1.27202	1.63575	1.03457	0.415185	0.609294	0.317475	0.348578	0.205734	1.93375	0.952536	0.717736	1.976	1.20976	0.094381	0.057122	0.487309	0.323829	0.818208	0.439598	0.584542	6.00322	3.32611	6.11609	0.098482	0.274524	0.116379	0.891164	0.890343	1.62525	0.040804	0.082556	0.056161	1.67209	2.77702	1.13274	0.140038	0.30929	0.330781	14.7778	17.3023	15.0089	18.6583	10.5067	6.94929	0.758984
FxaC_11g36020.t1	1.88829	2.83766	3.4529	3.11927	2.89632	3.61566	5.35753	6.7119	4.76838	4.14897	5.04144	3.30193	14.5485	12.9059	17.2262	6.69464	5.9354	4.65753	6.66328	7.31333	10.8059	6.30838	7.78277	4.6151	2.3948	1.90779	1.6919	0.71926	0.29417	0.284345	3.45067	2.59666	5.32041	0.597623	0.687454	0.336519	4.93512	5.06135	3.59624	0.214324	0.288193	0.153981	3.58595	4.32297	10.3792	2.67516	4.35227	6.84416	0.86688
FxaC_11g36100.t1	1.1502	0.874454	1.32581	1.89705	1.07526	0.921414	1.94552	2.94324	2.92125	1.83747	1.25937	1.11267	0.628163	0.623235	0.207282	0.20079	0.688815	0.726864	0.588472	0.596363	0.873263	0.442308	0.801597	0.184628	1.69478	2.04238	1.66941	3.499	2.9352	2.77675	1.3527	1.19441	1.20277	2.91469	2.28927	2.59023	0.266415	0.488689	0.643975	1.24495	1.96715	1.53531	1.79957	1.32863	2.0213	1.26424	1.31493	1.51301	2.65304
FxaC_11g36410.t1	12.6382	19.8846	15.4344	9.72045	3.92867	11.9796	8.37172	4.02469	4.54337	4.22102	3.60279	3.04263	3.30911	3.68448	1.61045	7.70917	4.33161	3.03657	1.20256	1.89169	1.98155	1.73591	1.6072	0.88557	31.7963	22.8662	20.5627	0.121441	0.505989	0.886362	2.18475	3.88341	1.82267	0	0.104119	0.229753	3.33777	5.25208	2.2269	0.092072	0.648514	0.207163	47.1939	62.6359	61.0638	39.1947	27.7855	19.7823	3.12798
FxaC_11g36420.t1	123.445	169.801	155.063	199.199	92.7921	192.804	82.1001	33.1283	36.5174	32.3397	31.3142	18.8228	49.421	49.9985	17.6821	78.4399	95.7521	29.3462	12.718	31.413	19.2575	40.4827	22.4873	24.9545	450.261	261.363	360.781	16.539	51.4234	15.3841	83.6913	99.3405	32.8109	4.54167	3.20013	1.95537	90.7003	173.833	72.6529	5.68452	19.3691	12.3383	586.23	901.964	639.798	810.59	670.44	551.792	78.0268
FxaC_11g36460.t1	2.32593	3.67168	2.76259	2.68189	3.5869	2.10991	3.16173	2.47031	1.92842	3.3617	3.19661	4.26931	1.81682	2.23167	1.62618	2.01945	2.36987	2.01294	2.67297	2.08212	2.60119	2.2338	2.59976	2.52025	3.55655	2.83138	3.16809	7.88119	6.9923	8.63692	3.00495	2.9919	6.9405	6.28075	5.08612	6.48114	2.85174	2.7518	2.72235	4.4679	4.09079	5.44673	1.5218	1.47863	1.79762	1.47038	1.60268	2.33116	4.50437
FxaC_11g36700.t1	16.4877	20.6313	22.1607	15.1722	16.156	14.716	9.22208	8.72787	9.93535	4.34524	4.79163	3.91682	12.9835	11.6802	9.93416	7.09961	8.00136	8.77603	10.8189	11.8371	10.5362	6.50796	9.01562	7.25967	6.94597	5.10183	5.20779	55.5084	63.585	57.259	5.61694	4.53959	6.96127	63.3166	49.0662	67.7061	5.87361	5.25663	4.78209	52.4413	51.1261	48.6547	5.33069	4.31679	9.74504	5.1409	5.47063	7.47798	42.8199
FxaC_11g36701.t1	30.9376	30.3906	23.4481	8.12898	17.8968	24.8817	21.92	28.5774	26.9908	10.609	20.2563	7.22722	66.3241	84.5613	55.8338	29.5132	42.5142	43.0366	21.6337	31.6964	19.6859	27.9217	19.4545	21.533	3.69812	11.2064	7.20942	479.248	456.807	442.219	8.7132	10.5163	6.0806	1166.28	998.429	1129.54	9.18107	9.40907	8.94667	1231.28	1005.6	1162.09	9.79226	5.62653	7.0909	3.55606	6.28508	4.12414	262.337
FxaC_11g36791.t1	5.5538	3.80233	1.94076	9.9168	9.11615	7.42515	6.18246	8.9057	8.67077	14.9121	11.5271	14.6041	7.75336	9.22325	7.28016	9.49822	9.94211	8.3759	13.2769	10.1133	11.4177	8.58239	9.91993	10.0636	10.8819	11.6344	10.444	8.59799	8.83938	8.19069	9.86537	8.77829	10.5944	5.37549	5.15193	6.0825	8.92835	9.12544	9.57286	4.21213	3.19929	3.76512	5.51896	4.04319	3.12048	3.34423	2.83759	2.30998	7.13427
FxaC_11g37210.t1	0.435075	0.40382	0.576837	0.092863	0.240485	0.716542	0.047688	0.197819	0.093066	0.051365	0.164524	0	0.047529	0.184517	0.087961	0.102732	0.049486	0.039128	0.217225	0.170305	0.049281	0.110926	0.049378	0.293664	3.82995	5.06112	7.02462	0	0.054747	0.047482	0	0.048045	0.065365	0	0	0	0.139818	0.053734	0.220943	0	0	0	7.61801	5.12456	5.0911	2.99071	2.39746	1.58618	0.325714
FxaC_11g37250.t1	0.293875	0.853912	0.557382	0.549478	0	0.423006	0	0	0	0.118043	0	0	0	0	0	0	0.08368	0	0	0	0	0	0.083498	0	1.90416	1.5537	1.83144	0	0.277728	0.160582	0.074793	0.081244	0	0	0	0.194033	0	0	0	0	0.25047	0.261872	2.86892	3.72283	3.05157	5.78521	3.09055	1.31494	0.580879
FxaC_11g37300.t1	0.33721	0.682569	0.479317	0.785565	1.90697	0.17179	3.2314	1.60679	1.10092	2.58563	4.33385	2.14	4.32914	3.96078	2.63717	6.65889	6.31248	6.00126	3.33516	1.37823	1.82866	5.06909	3.59004	2.9238	0.617817	1.62283	0.917973	0.313395	0.141443	0.122786	3.25057	3.60708	1.37064	0.097918	0.134347	0.296456	3.66983	2.67963	2.24841	0.058196	0.128182	0	1.1724	1.42166	1.2809	0.224652	0.142333	0.590044	0.425198
FxaC_11g37360.t1	7.07641	9.17583	9.37524	2.88153	2.3634	3.61548	3.25894	2.71719	3.10928	3.0874	3.68893	3.38609	2.32004	1.37886	1.89834	2.22301	2.00375	2.64963	1.5585	1.84449	1.8407	2.69396	2.56723	2.55596	6.19689	5.23443	6.87726	2.97552	3.51476	3.34848	2.47943	3.22027	6.75517	3.12971	3.67456	3.13893	2.57903	2.67869	2.80422	2.61541	3.3054	2.93421	10.68	7.01827	5.07151	12.4591	5.72932	3.42129	5.4615
FxaC_11g37390.t1	2.83453	3.96174	1.84981	2.39637	2.58047	2.93589	1.41402	1.36518	1.71112	3.61551	2.10666	1.75631	1.22585	1.63962	1.05911	1.33602	1.16779	1.95308	1.59692	1.96219	2.55094	1.85596	1.5304	1.9928	2.35094	2.97669	2.49716	9.53073	10.3371	9.75347	2.15708	2.84648	6.33892	5.98211	6.67988	5.77937	2.7503	2.26476	2.87855	4.35239	5.41027	5.46305	2.44366	2.87817	3.19635	2.90925	2.80741	2.97042	5.84178
FxaC_11g37410.t1	0.037124	0.065387	0.019661	0.499505	0.37024	0.291909	0.454167	0.546227	0.371245	0.252609	0.401419	0.364307	0.265279	0.239451	0.327762	0.358195	0.310755	0.351963	0.178858	0.180274	0.085253	0.235876	0.493355	0.38733	0.140969	0.137178	0.282651	0	0	0.061924	0.196815	0.194088	0.243919	0.06582	0.045034	0.053677	0.121497	0.255163	0.204812	0	0	0	0.142309	0.42649	0.589023	0.156245	0.144577	0.531384	0.05969
FxaC_11g37420.t1	882.948	632.687	255.131	45.9728	319.321	204.949	110.82	160.218	148.099	446.384	462.346	648.376	2940.2	4541.51	3908.82	3914.18	5585.53	5703.61	2005.59	2020.74	2400.46	2176.03	1216.53	1788.15	94.1514	152.361	111.41	4.11876	7.46509	641.275	525.372	502.045	29.1693	0	58.5024	22.9466	323.211	338.585	368.847	29.599	34.433	13.8533	56.812	22.8407	9.62549	5.35315	72.3925	12.5548	167.311
FxaC_11g37500.t1	157.36	193.673	151.973	320.553	317.604	298.28	339.689	327.497	367.114	395.639	437.195	352.703	405.084	448.792	463.327	301.699	321.471	317.45	403.116	399.344	340.233	308.796	280.286	311.785	297.084	322.239	312.398	294.972	282.117	262.255	316.373	305.254	341.496	231.012	224.039	203.706	390.545	389.202	350.589	222.854	184.698	197.971	331.26	181.723	98.3167	156.818	120.073	61.8656	251.877
FxaC_11g37710.t1	3.06251	4.20911	2.21665	1.64898	3.54088	4.84497	1.66135	1.44816	1.35404	3.12763	2.13766	2.93443	12.7123	21.3896	9.9343	7.29205	10.9647	8.19515	9.28059	13.3937	19.2546	4.36967	3.3057	1.79232	0.370411	1.44991	1.32902	16.2885	19.2198	16.1144	1.32776	3.70616	0.310244	21.4854	20.5976	17.6009	0.874752	1.52951	1.06124	8.43616	7.5102	8.94128	1.83903	2.17524	1.50287	0.174554	0.792162	0.808282	11.6309
FxaC_11g37951.t1	2.8786	3.80782	3.69136	1.59239	1.09144	2.35448	2.08482	1.31261	1.42278	1.59207	1.17539	1.55364	0.567479	0.553792	0.453738	0.655586	0.615842	0.373127	0.895137	0.967365	0.863316	0.836147	1.05233	1.13633	4.22343	3.40427	5.36692	0.70233	1.07924	1.22401	1.19691	1.03694	1.57076	0.453831	0.726506	0.77763	0.623146	1.37086	0.998989	1.07656	1.59351	1.17108	5.03428	4.34778	4.06661	7.69911	2.85787	4.30201	2.23379
FxaC_11g38040.t1	0.530779	1.11834	2.60726	1.1681	0.900984	1.1956	1.19565	1.42165	1.21067	1.19241	1.54845	1.69436	0.448863	0.226715	0.201507	0.720595	0.775061	1.03135	0.304612	0.489328	0.641552	0.811241	0.995119	0.969747	1.89454	1.39793	2.74715	0.191904	0.880745	0.386448	1.19155	1.11837	4.06407	0.236924	0.381103	0.455231	0.790411	1.22402	1.1668	0.146358	0.637832	0.818081	5.56807	5.41172	5.09966	8.33421	7.94516	7.36243	1.83493
FxaC_11g38060.t1	0.733156	0.469435	1.15717	0.449955	0.429702	0.846579	0.197547	0.382779	0.300185	0.240555	0.22104	0.291306	0.353799	0.297644	0.218291	0.153037	0.159727	0.328062	0.404974	0.261886	0.550106	0.605626	0.534748	0.349816	0.335574	0.365973	0.471027	0	0.108692	0.188536	0.153674	0.404904	0.811057	0.056568	0	0	0.270015	0.213361	0.261634	0.156373	0.491395	0.230594	1.40324	0.65702	2.1969	0.433995	0.620514	0.76573	0.754851
FxaC_11g38141.t1	6.37457	8.80029	5.36661	4.23978	4.23593	4.28729	8.21471	6.94894	8.01784	4.58333	5.46965	5.44838	3.91364	4.15499	3.58122	3.84509	3.59205	3.66728	3.29225	3.48457	3.68701	3.63473	4.33674	3.27125	4.03126	5.6424	4.16347	10.2222	8.74872	8.81376	3.53385	4.60587	6.59439	10.5205	9.21359	9.34137	6.52438	5.28654	4.74771	9.44911	9.34636	8.67536	4.05279	5.42331	6.00125	4.63319	4.27691	5.07167	5.19405
FxaC_11g38290.t1	34.945	43.1348	39.9282	23.4106	12.7448	23.3815	19.2666	7.17072	9.48121	4.60355	4.6798	3.26349	5.94198	5.9349	3.32814	7.2664	10.8496	3.23324	2.49428	3.79152	2.44086	3.55294	3.10356	2.78717	44.2458	25.7059	39.582	7.6288	27.3821	12.5689	7.10372	8.6638	7.37186	8.4746	8.96976	13.1271	10.92	22.3554	9.98813	19.9949	26.9672	25.376	47.3318	61.1732	49.7197	65.3651	55.1882	40.5472	37.4019
FxaC_11g38401.t1	11.4573	13.7997	9.94768	3.99776	3.48964	3.5813	9.30995	10.2709	11.6973	3.29837	2.35285	2.87927	4.51867	4.25437	4.41732	5.58902	5.08564	4.70186	3.06076	2.74515	3.45112	3.33123	3.72135	3.61451	2.75469	2.86524	2.61058	4.87812	4.45642	4.73803	3.12462	3.52263	2.51584	4.55771	4.08397	3.23096	5.24931	6.04558	6.40182	3.2037	3.88684	3.06579	2.1303	1.16414	1.03076	1.22051	1.87099	2.6094	4.47328
FxaC_11g38540.t1	88.0701	111.881	69.7266	39.3124	43.4814	35.114	100.811	101.619	115.698	17.7774	17.4019	20.3577	54.7626	54.7806	47.9271	20.1967	22.2777	26.0757	45.8719	47.1811	52.8641	23.8052	19.8454	20.5564	22.0116	25.9697	29.3313	20.1242	23.0949	24.3048	36.8614	36.3765	51.8052	15.2988	18.2491	15.9873	43.304	44.1681	50.7595	14.1537	10.6301	15.7735	32.6409	25.9522	38.1356	17.3806	22.2622	30.2987	35.2352
FxaC_11g38580.t1	1.28313	1.13203	1.59763	2.40571	2.21632	1.63038	0	0	0	1.27404	1.90186	1.28195	0	0	0.060288	0.985032	0.565775	0.797235	5.10844	1.38909	0.237582	0.668707	0.565221	0.260613	2.31953	5.41364	2.91222	26.2306	34.1541	33.7945	0.234229	0	0.061003	6.05346	6.5844	6.11299	0	0.352579	0.26756	5.83876	4.10761	3.77798	1.4047	2.7249	0.321057	0.253866	3.91789	1.34266	14.8982
FxaC_11g38610.t1	0.928515	3.7797	0.683541	4.34502	4.03537	5.85847	4.5422	3.27183	2.90842	6.79415	6.29593	8.16717	4.14674	4.36488	2.78949	3.98414	7.17434	5.46777	3.80841	3.93781	2.25369	5.43423	4.48888	2.56226	3.67423	3.97807	2.48721	7.32226	8.13208	10.5193	3.63575	1.66885	2.25131	10.3344	5.479	9.38228	4.56878	4.07945	2.46297	9.56351	8.09763	9.91171	1.33741	1.61355	1.39748	1.18107	0.572838	1.21043	4.31993
FxaC_11g38670.t1	1.16047	1.52516	0.909627	2.80743	3.12308	2.08363	2.56444	2.2098	2.77435	3.88766	3.83372	3.62698	2.21931	2.03102	2.1902	4.0181	3.20331	3.20009	2.27271	2.63404	2.79016	3.5927	3.89286	2.93364	2.9194	3.0375	3.93248	11.3013	9.06473	11.2095	2.82917	2.99059	8.73635	10.3465	9.36821	9.6953	2.67297	4.25845	3.57772	8.70742	8.54188	7.99996	1.96651	2.10934	2.77334	2.24182	2.49426	3.351	5.4994
FxaC_11g38700.t1	0.197042	0.50264	0.253212	0.578872	0.916698	0.614853	0	0.905529	0.629949	0.603856	0.877785	0.563782	1.30605	0.897917	1.04606	0.898326	0.873611	1.03595	0.629551	0.673636	0.766682	1.13003	1.78398	1.63777	0.582734	0.362534	1.17948	1.75527	1.44888	0.928873	0.310858	0.932614	0.219805	1.23218	0.969029	1.35644	1.14239	1.30451	0.824513	0.997674	0.998976	1.00878	0.371981	0.679388	0.892956	0.792796	1.32084	0.854816	1.54726
FxaC_11g38800.t2	15.9063	31.1675	30.1606	53.3102	38.9237	31.6775	15.6708	14.3326	15.2705	33.5796	18.6801	32.0588	48.8292	44.5191	52.8424	24.2099	18.5136	28.5428	54.4202	65.1867	66.5083	32.0295	33.7927	37.0906	34.0456	44.2057	36.3895	27.312	25.6699	29.0045	53.1497	52.4397	35.1108	25.262	16.7569	18.9148	23.3146	27.8786	33.0937	9.51153	13.4191	11.4309	72.1735	42.4627	57.8837	74.4821	50.816	49.4874	38.5438
FxaC_11g38830.t1	13.2444	17.1052	16.0761	12.994	15.4051	11.5191	46.1134	32.8871	42.1037	14.6645	15.7494	17.1738	31.5993	27.8393	31.3063	21.3805	18.3267	20.0386	31.7932	27.2107	27.2578	21.8783	21.3724	18.27	8.5848	6.68681	7.8231	2.35359	2.03445	3.97475	17.318	17.2553	18.2773	4.27766	2.51964	2.99627	15.2071	13.5574	15.1366	1.79895	4.83049	2.3959	15.0129	13.4642	42.7397	7.3938	10.2556	14.918	18.5092
FxaC_11g38980.t1	34.6991	35.4379	33.3041	10.5529	14.4326	16.2903	15.9224	19.3384	20.9264	17.394	21.5016	15.3796	8.05255	8.48526	9.58023	8.20532	6.22819	7.57628	10.3048	11.1293	9.78074	11.0076	9.32193	9.66638	7.63311	14.2752	7.3487	62.2204	55.5783	67.744	12.4182	14.1869	12.0236	46.7174	49.567	39.3865	8.79853	10.4043	6.41689	22.0027	33.7084	28.0003	11.3277	4.35515	5.15259	7.13035	6.18455	4.97492	51.7731
FxaC_11g39040.t1	1.76482	2.55156	3.21683	1.31278	1.48146	1.31156	1.58542	1.65445	1.41191	0.568255	1.18755	0.881322	1.16019	1.12607	0.851037	1.06865	0.882252	1.07569	0.851599	0.896752	1.1735	1.11376	1.31351	1.36532	1.20692	1.17339	1.32764	2.89179	2.59599	3.06825	1.38303	1.32842	2.419	3.08107	2.84113	3.24142	1.44451	1.44172	1.65833	2.30783	2.98319	2.46603	1.30337	0.622984	1.08102	0.626155	0.724083	1.05532	2.11962
FxaC_11g39150.t1	5.80108	5.30504	4.59971	2.6302	4.55154	3.75522	11.6506	11.1896	10.9797	4.7311	4.23224	4.33418	1.93182	2.96461	3.81207	3.42757	2.29323	2.95235	2.98775	2.10389	1.18368	0.858537	3.54807	3.07816	4.43429	2.06444	3.63915	16.8636	15.0636	10.2903	1.55948	2.69335	1.60202	15.6386	13.537	18.7906	1.87959	2.60708	2.91873	16.1072	13.1788	19.1719	1.95079	2.50598	4.51434	3.63415	5.02724	4.17679	6.57136
FxaC_11g39460.t1	209.705	353.071	314.493	25.7332	25.9549	20.7374	243.551	166.097	214.08	4.43517	10.312	6.78409	96.4315	60.0962	63.1246	11.8187	24.7196	12.9354	54.1332	64.7207	70.7933	3.76715	0.679617	5.33841	1.49414	1.77971	3.50772	6.40487	6.03097	13.1393	3.47231	5.66403	28.6049	0	2.63772	0.428916	30.5991	27.3921	40.6558	0.46594	1.99864	0.882044	3.90469	14.9148	51.0941	17.1372	68.9187	94.3973	31.1046
FxaC_11g39530.t1	24.5012	23.2859	10.7692	20.4736	18.0934	12.7103	31.4091	36.1892	39.7207	12.857	15.1023	16.0905	9.51757	10.1911	9.40237	11.3688	11.1372	11.6269	6.55642	6.55199	6.40646	9.03327	8.87395	7.37521	12.9616	14.6026	14.4107	13.0862	14.0991	16.4421	7.34013	8.31734	11.9036	12.4753	10.4783	11.7148	15.5298	13.222	13.3292	10.8143	11.6885	11.0228	6.52335	3.24155	2.45794	5.7766	4.78982	5.43258	8.77943
FxaC_11g39680.t1	5.63449	9.22353	4.23988	6.1146	12.95	9.1795	6.02419	6.36896	7.42702	6.75984	10.3591	8.46302	9.33558	12.9464	11.477	14.204	12.8354	11.5489	7.74261	6.91624	5.96134	14.2037	12.6614	9.20545	4.99928	9.92914	7.15728	5.55776	5.68344	6.75214	8.12041	8.26965	5.87014	6.85641	5.81757	6.49652	13.0953	12.8403	9.51639	3.98051	4.32247	4.52673	3.01339	1.08207	1.08112	0.946269	1.71097	1.84526	9.11638
FxaC_11g39701.t1	19.1365	19.9705	12.4905	3.27302	3.34134	2.34218	32.5693	26.6103	32.8097	3.83173	4.01753	3.20648	7.6865	11.2246	6.33295	11.2079	11.5607	13.5023	2.26034	2.23416	3.51053	6.58354	3.04422	4.17993	4.56103	5.39283	6.85653	3.77144	4.56896	4.09586	1.846	1.43412	2.12526	3.64085	4.09266	3.21347	9.3082	6.46253	8.61169	2.42044	2.90504	2.1325	0.966597	0.2992	0.576963	0.779428	0.662918	1.2581	2.51015
FxaC_11g39750.t1	703.864	649.698	405.419	1074.56	989.734	948.016	1517.68	1520.2	1555.82	1910.28	1394.02	1841.62	1958.63	2381.71	1633.97	1641.94	1601.55	1754.49	1678.78	1791.91	1654.66	1559.29	1267.38	1662.67	1342.09	1010.35	1073.65	44.6098	36.4673	31.6322	1286.17	1367.7	495.448	20.7198	36.7527	24.3293	1977.59	1358.48	1698.02	3.63083	8.96452	4.13093	592.882	196.019	172.006	210.781	120.854	68.812	55.3194
FxaC_11g39830.t1	44.949	31.8238	19.6433	32.3805	32.6985	19.1192	32.6468	41.7745	54.623	25.6338	15.8764	24.1753	14.483	19.1747	12.7941	15.2141	15.7811	16.2187	13.7546	13.0893	18.1025	7.92962	9.09362	9.88221	21.0969	16.3689	18.1872	1.57493	1.11983	1.88269	14.5564	17.1924	26.9898	0.536549	1.04874	0.779369	34.6857	25.5039	33.0213	0.837638	0.398366	0.17494	10.9736	12.5474	13.0405	10.0008	14.3776	15.9758	1.9892
FxaC_11g40130.t1	9.85768	6.36576	7.88932	10.9071	9.29447	9.00529	13.06	17.7823	16.342	16.417	15.9214	16.0587	6.31186	5.71893	5.51141	8.4388	8.36808	6.66241	9.7329	8.51221	8.30791	5.06165	5.46762	6.66809	9.49432	10.4688	10.5793	8.01065	7.42847	8.04614	8.09115	8.80092	10.9308	4.72862	4.56294	4.83035	8.87349	10.7258	10.0106	4.38678	3.47124	3.20362	5.20726	5.28074	6.80869	8.50496	8.83107	8.45096	7.46722
FxaC_11g40450.t1	3.7994	3.26731	1.57246	5.05211	3.37507	3.37066	2.35516	1.81364	2.72569	3.61503	2.01389	3.66759	6.04732	7.02753	4.0599	4.43186	3.7073	3.11658	4.77659	5.10027	4.68823	4.72957	4.86096	3.48086	3.61719	6.50481	3.60506	4.38739	2.66931	4.55843	3.96802	3.08037	10.6267	5.75735	8.20799	7.71504	4.41317	4.28263	4.37051	5.46414	7.66238	6.52521	2.3539	1.53474	1.65599	2.09329	1.42698	2.33699	3.95763
FxaC_11g40591.t1	0.228686	0.268138	0.158459	0.049363	0.451399	0.14891	0.226454	0.353076	0.176355	0.16791	0.109172	0	0	0	0	0.286755	0	0.085343	0.046968	0.048535	0.174989	0.155129	0.130002	0.083062	0.205236	0.484715	0.439583	0.564365	0.382892	0.1905	0.128694	0.236029	0.434031	0.3324	0.395856	0.530048	0.110144	0	0.128751	0.176375	0.264876	0.528397	0.383389	0.12355	0.46887	0.74341	0.380163	0.554471	0
FxaC_11g40980.t1	5.72301	10.0206	9.73534	3.80725	2.51673	6.92276	8.45545	7.4308	6.56494	4.65561	3.7276	3.46282	2.64	3.61173	2.02248	6.68167	8.92533	2.18275	3.42511	2.96789	1.56206	3.7658	2.50776	1.96679	14.3404	10.4537	14.5516	2.06433	7.57851	2.80147	2.24593	4.2646	4.87849	0.261041	0.259279	0.235358	4.83906	9.83942	3.66179	0.369745	0.773837	0.580425	25.1657	27.9751	9.73947	20.7657	14.809	8.74899	16.2493
FxaC_11g41240.t1	1.91581	4.95683	3.57719	1.19021	0.975754	1.42448	0.809336	0.669461	0.475523	0.478247	0.489893	0.323828	0.843403	0.931492	0.763609	1.06209	1.14633	1.21945	0.515145	0.768781	1.07473	1.03995	0.836532	0.795447	2.19655	2.84626	2.95103	1.75764	2.35745	2.29659	0.23727	0.481748	1.515	2.4131	2.49814	3.42881	0.925809	1.34448	0.856023	3.11689	4.43125	3.46736	5.63628	2.98817	3.2865	5.02442	2.04741	1.72733	4.22128
FxaC_11g41510.t1	20.23	19.1885	12.6318	0	0.301522	0.178737	24.1963	11.156	16.5052	0.327814	0.188263	0.130101	0.730234	1.75364	0.632252	1.07162	1.46495	0.854536	0.77693	0.435252	0.584851	0.730067	0.35361	0.138445	0.243647	0.113853	0.33446	0	0	0	0	0.251662	1.32006	0	0	0.219287	0.347733	0.899682	0.632051	0	0	0	0	0	0.637885	0	0.730372	1.4296	0
FxaC_11g41680.t1	6.89557	9.26241	12.2561	8.84964	6.72392	13.0781	7.97746	8.55094	8.33626	10.5224	7.95034	8.05602	5.63395	3.44132	5.18333	5.87303	4.69453	5.07136	5.26494	5.21029	5.81438	7.65922	8.34987	8.02453	21.2756	15.9891	18.5745	11.9669	15.7948	15.1929	7.37405	6.83186	5.60622	11.7055	13.8285	15.506	5.84082	8.98798	6.81857	15.6	18.4922	15.9736	18.4454	13.8036	13.3782	22.9714	12.4613	8.99979	19.1623
FxaC_11g41740.t1	6.06639	8.47424	10.3447	2.06351	1.07436	2.48923	6.28262	6.62172	6.79641	1.72445	1.42475	1.49395	0.868939	0.631043	1.02495	0.589935	0.943746	0.53036	0.969882	1.10875	0.810709	1.29213	0.627562	1.0657	5.09752	2.93718	5.64372	1.40182	2.79287	2.51644	0.996191	0.98321	4.61745	0.982248	2.40712	2.78952	0.994478	1.96142	1.47533	2.25197	4.14358	2.39578	9.74801	13.646	11.9021	17.2386	10.0978	8.88721	8.73981
FxaC_11g42840.t1	2.38485	2.02159	1.79727	2.23631	1.56875	2.17231	5.81468	4.34171	5.45969	0.925664	1.6024	1.35704	0.64019	0.931737	0.759534	0.982119	0.966555	1.31537	1.70076	1.39181	1.77637	1.49686	1.68736	0.359393	2.54892	1.54251	3.05975	4.0815	4.66222	3.19301	0.382661	0.897135	1.10951	2.5858	4.71072	4.33934	1.3558	1.48483	1.2122	4.30043	4.83134	4.10404	2.15434	5.85886	3.1937	3.9871	6.19594	8.94193	5.67703
FxaC_11g42910.t1	2.90809	3.20497	1.74877	5.02586	7.61832	5.63053	4.15957	4.11332	4.97768	9.82341	13.2629	10.8391	12.2212	9.21819	12.3672	14.2251	13.0047	12.9457	11.0115	10.1534	11.0365	22.0217	24.7229	18.3056	5.258	6.12032	5.60896	0.799763	0.873508	1.05291	14.2225	12.2184	13.3935	0.895207	1.03438	0.921293	15.4224	12.8103	11.7979	0.33295	0.116107	0.325352	3.7244	2.95357	3.69831	3.16886	3.68871	2.25149	0.607307
FxaC_11g42990.t1	6.58944	16.3632	17.7566	2.46305	5.44971	5.2601	0.776286	0.560352	0.617484	1.14512	1.05485	1.55951	0.598287	0.848614	1.67923	2.22894	3.21233	1.55918	3.34676	1.41759	1.42087	3.59345	1.84048	1.36474	33.1335	56.6236	42.4251	0	0.158399	0.133221	2.40173	6.38657	0.644801	0.026648	0	0	3.74511	2.90749	1.06578	0	0	0	105.4	144.316	23.1967	96.2719	63.8471	34.167	2.39987
FxaC_11g43770.t1	4.31188	11.2604	12.7627	17.2514	20.2495	11.9713	7.08744	8.32776	12.1132	25.009	25.1636	22.7423	4.12024	2.28498	7.07803	13.115	10.4111	12.8779	16.685	17.9353	10.3767	5.52087	15.8934	12.3628	20.2268	21.9858	21.3383	31.7079	32.5602	28.233	12.0445	15.4744	6.46968	19.3068	23.8077	25.573	11.5503	13.3148	13.1361	15.0466	15.3013	14.7059	21.0322	20.8888	18.7654	18.559	15.2389	24.3213	25.6311
FxaC_11g43800.t1	23.314	15.5854	20.9705	35.5484	31.9486	30.0214	16.4123	25.2609	29.2266	33.5956	36.4038	41.8342	4.43942	13.7482	11.4972	20.1898	18.7161	23.8107	10.3894	8.26746	15.1696	26.6796	24.1038	16.6518	41.5	48.7174	43.7992	92.9181	95.0618	87.4187	17.0847	27.6424	11.8949	68.2756	72.23	71.2629	18.3452	22.6594	15.196	76.1967	60.2637	63.4162	31.2513	46.9634	31.5906	49.8107	35.8105	33.0757	44.4735
FxaC_11g43821.t1	5.53696	5.65816	4.73154	19.7641	13.3033	9.28797	24.4046	24.4182	26.9051	30.9897	19.8509	34.9568	11.9659	9.66573	7.36221	14.7586	11.4553	12.7934	11.5899	11.492	16.6201	12.6897	14.1334	13.8507	23.3227	23.3206	22.4979	8.86168	7.63339	9.66313	17.5672	21.5743	48.7328	4.66805	3.87768	4.65128	27.8245	19.6841	17.9235	2.14054	1.51148	1.82977	21.4816	37.1364	42.9947	15.0665	19.4338	23.1835	6.03174
FxaC_11g43870.t1	7.65141	5.89806	5.7886	16.3153	16.2658	13.4899	6.00376	9.11141	8.90769	20.5366	16.117	18.0293	13.5065	15.4036	11.6105	23.4564	25.461	24.9964	12.6913	13.9391	14.0095	22.9727	22.856	21.8717	17.4275	19.4249	20.3199	13.8516	16.3478	13.1252	20.8557	17.0928	29.3474	18.4107	18.2022	19.0258	26.2543	25.5347	28.0793	16.0803	16.3271	15.6247	6.89328	3.7783	4.19052	6.22422	6.32285	6.95835	9.87561
FxaC_11g44271.t1	6.93843	10.1445	13.945	4.66163	6.03297	4.88322	5.75005	4.30345	6.52733	3.0618	3.7307	2.8283	5.48329	5.01452	3.59775	4.69129	5.35094	5.6101	5.90429	7.48163	9.62636	5.15403	6.00698	4.27196	3.40656	4.28792	4.62849	10.0693	7.94793	8.00117	4.92628	5.69103	16.2024	10.4666	7.63189	8.29704	9.56798	10.1128	10.0939	8.79236	8.41267	8.22015	3.11236	7.72755	21.2931	5.36635	12.3957	20.5463	7.78002
FxaC_11g44491.t1	7.25138	8.137	10.7033	5.3654	5.48085	7.33703	27.4918	24.1248	30.8086	4.3924	6.29216	4.38612	7.44507	5.50486	5.43558	7.37413	9.52288	8.36383	5.26183	6.57835	7.95784	10.5304	11.8757	10.0177	11.8512	14.5441	15.1861	3.81769	4.34904	3.95601	7.79769	7.98446	11.9094	6.3163	6.45427	5.54654	9.8062	8.888	8.21271	5.53623	4.16046	4.23858	23.0479	16.2268	33.9949	31.1213	24.9051	30.959	9.78669
FxaC_11g44610.t1	1.5479	1.98402	0.906241	3.55705	3.50818	2.92767	1.19335	1.58175	1.32993	3.53816	2.74096	4.2987	3.25894	3.51378	2.93257	3.8034	4.07888	3.46084	2.34366	2.62262	3.2123	4.4158	4.01874	3.95346	3.19727	2.33943	3.70727	2.46352	2.06928	2.30561	6.13541	5.58875	8.64429	2.97891	2.96588	2.52932	4.37826	4.37442	4.22796	2.11751	1.95962	2.27348	1.68074	2.25172	3.05264	2.32075	1.81995	2.12388	1.62657
FxaC_11g44700.t1	8.62643	6.4674	8.08438	13.6645	15.6577	16.1737	9.86672	12.2483	14.4885	19.2374	23.0242	19.2356	11.4921	11.1818	16.8451	21.8812	20.6895	21.6912	11.0946	11.1468	9.9805	23.4729	28.9427	23.8216	12.1158	14.6193	18.0637	42.604	40.204	33.9898	10.4306	17.6892	13.33	35.7487	38.1228	38.2986	17.3549	18.1905	19.4232	47.8022	46.77	45.2386	11.1556	10.0804	12.0348	13.0467	13.13	15.0932	27.0651
FxaC_11g44720.t1	0.825246	0.49271	0.402087	0.402697	0.391139	0.388221	0.387816	0.193047	0.479332	0.919717	1.13726	0.928215	0.077304	0.125046	0.214597	0.501271	0.724387	0.487913	0.117769	0.115415	0.133591	0.511182	0.40156	0.28658	0.732798	0.799409	1.0989	1.38106	1.36534	1.28712	0.407659	0.494913	1.34665	1.29758	1.0713	1.27531	0.606422	0.436979	0.551011	1.14685	1.28487	1.23141	0.14926	0.325185	0.30109	1.00999	0.644946	0.677916	0.824604
FxaC_11g45380.t1	1.51526	1.36731	3.91475	1.41593	1.13207	0.928768	2.44384	2.99479	4.40927	0.175563	0.983106	0.473911	10.1476	5.88236	8.9314	2.9832	5.8022	2.97763	7.50476	8.70078	14.7142	4.6818	4.16104	5.29591	1.18833	2.26782	1.88165	1.84182	1.7562	2.17952	2.42175	2.93282	5.22078	2.99952	1.56244	2.95737	3.30319	5.00574	6.65049	2.32872	2.84853	2.16052	3.63186	6.38375	9.59025	3.53936	6.25634	5.80213	9.24223
FxaC_11g45670.t1	4.47363	5.7706	2.35461	5.30591	10.9944	8.18428	2.72525	1.80877	2.12738	4.61643	3.76082	5.03181	19.0131	11.5991	17.0908	11.7417	18.6648	18.783	8.93792	9.24583	13.5182	15.2139	15.8022	16.782	2.57475	3.74506	0.579163	4.15926	6.883	2.17076	7.583	6.04045	8.21797	4.34207	7.13202	3.93445	7.99018	7.36974	4.0404	2.05765	6.20744	2.36001	0.524436	0.97934	0.528953	0	0	1.56619	2.08607
FxaC_11g45671.t1	2.36695	2.3185	1.1913	4.02673	5.56253	5.29776	1.29771	1.2112	1.82026	3.0226	3.98739	2.74548	13.9847	11.8468	10.5469	10.9203	11.8672	11.1801	6.72399	6.37231	9.30363	8.48971	11.0016	8.19106	1.43677	2.71678	1.89603	2.78516	2.23469	2.34192	2.5577	3.51372	1.22289	3.23064	3.18387	3.70798	2.85358	3.10722	3.75773	1.99025	2.77112	3.86303	1.32667	0.801527	0.629694	0.515788	0.488368	0.640914	1.86252
FxaC_11g45710.t1	26.2682	24.3807	18.6287	7.85638	9.50413	6.26191	16.5469	14.7236	16.642	1.90512	2.49536	1.28795	9.27276	10.2072	6.60147	2.69439	3.57785	3.91354	5.86234	3.59754	4.31551	3.69368	4.12444	2.93197	5.10734	2.98517	4.08416	0	0	0	2.94168	3.82905	7.50602	0	0	0	7.60894	11.9872	8.52306	0	0	0	4.69284	3.26296	2.79306	8.39849	5.33009	5.92945	0
FxaC_11g45770.t1	9.38792	10.3946	5.35187	0	0	0	0.660685	2.38505	2.48836	0.066779	0.094574	0	0	0	0	0	0	0	0.073465	0.128327	0.239908	0	0.083905	0	0	0.06884	0	1.63659	1.17124	0.869689	0	0	0	1.60776	1.24746	1.00352	0.078871	0	0.150411	1.37926	0.973014	1.18692	0.196567	0.075965	0.321296	0	0.227372	0.284084	2.57658
FxaC_11g46020.t1	1.98286	2.74319	1.77397	2.65813	3.39444	3.29649	1.71144	2.472	2.36372	4.94277	4.05632	5.70458	1.47039	1.20642	1.39787	3.21138	3.17812	3.13279	1.47547	1.608	1.68307	4.43016	5.30832	4.72745	6.50827	5.95093	6.83913	4.61605	4.6737	4.97528	4.37178	4.79545	10.6035	5.88959	6.24949	6.48684	4.35856	4.69928	4.31497	5.83201	7.47641	5.6296	2.69997	2.09792	2.1896	4.31267	2.96078	3.81879	3.47501
FxaC_11g46120.t1	0.418033	0.784752	0.852865	4.16784	3.40682	2.23799	2.33942	3.10206	2.38824	3.26735	3.32075	3.38305	1.33404	1.68339	0.950361	1.89611	1.68097	2.45751	1.46438	1.1597	1.42239	2.97427	3.1404	2.13826	2.89877	3.46277	4.0363	17.8521	13.5631	14.2653	3.44196	2.89208	4.14072	18.0086	19.4035	16.3234	3.85939	3.34443	4.19759	14.8304	13.8226	12.0277	1.97914	2.9096	2.37907	3.35769	3.42328	4.87393	2.25626
FxaC_11g46330.t1	8.55731	7.2876	4.1376	9.80128	11.1153	8.96932	5.60923	4.7445	7.1235	7.30625	6.08489	8.09755	3.97151	5.19568	3.45957	5.30645	5.51829	6.39015	4.86907	5.48848	7.42972	5.83577	4.61398	6.52521	6.68152	5.45605	6.32344	1.4021	0.740168	1.31447	11.091	11.0611	21.6303	0.847774	0.915874	1.05763	13.3873	11.7827	12.7844	0.727577	0.991163	0.713654	4.75488	4.01372	1.92772	3.5625	3.42974	2.57912	0.787197
FxaC_11g46630.t1	0	0.471889	0.367974	3.18969	4.19092	3.55941	0	1.77848	0	0.726178	2.59115	0	3.16324	3.7424	4.20099	9.15271	9.39055	4.81428	0.389033	3.99157	3.10051	8.56367	9.04002	6.06311	0	1.84085	0.683281	10.3405	4.68906	5.9502	0.995327	0	0.195865	10.5334	8.67826	6.11864	2.88658	2.9103	1.38793	4.11973	4.88753	7.38261	0	0	0	0.393423	0	0	5.1429
FxaC_11g46690.t1	1.63291	2.39115	1.74172	2.09418	2.71915	2.38911	1.67426	2.02284	1.80457	3.01579	2.61619	3.56454	0.85169	0.72003	0.836235	2.43022	2.39225	2.33396	1.01916	0.899354	1.32175	3.22018	3.43185	3.17905	3.55375	4.32252	4.58692	7.72081	7.2564	6.69202	2.52614	3.00608	4.35375	10.0055	10.8726	11.4834	2.64583	2.84171	2.7581	8.39472	10.6353	9.94641	1.75629	1.66559	1.58926	2.24176	1.92003	2.50284	4.28682
FxaC_11g47300.t1	4.58455	2.76925	3.50681	2.35425	2.38476	2.84727	7.90643	8.75144	9.44349	8.18326	6.81418	7.07609	7.45938	7.18774	6.74169	6.8896	6.32932	7.01374	3.55893	4.17432	4.29071	8.96494	8.02191	6.03216	4.33964	4.05018	4.7217	11.2263	9.99949	9.49448	4.57895	4.01766	7.16658	20.1898	17.4326	20.7036	6.00139	4.42871	3.39902	23.4439	21.6764	19.5861	3.50416	5.55113	6.43611	3.19832	3.61629	3.52371	6.08354
FxaC_11g47310.t1	16.835	15.0712	9.39351	9.83317	9.12264	11.602	14.0345	13.7286	17.363	8.32382	7.54653	6.75105	22.6231	25.6402	24.2421	11.3881	14.755	13.8394	16.4136	14.9332	16.985	15.6369	14.6935	9.90492	5.37995	11.7222	8.46835	14.6432	13.6528	10.8746	10.266	9.38641	3.26995	17.3988	17.7568	14.6155	9.70617	10.6522	10.0988	20.0859	20.4013	19.0626	16.4555	11.898	14.1509	5.48123	5.73954	7.34995	12.8605
FxaC_11g47620.t1	1.08897	1.49926	0.430065	0.557109	1.04333	0.758075	0.258326	0.53968	0.490081	0.872794	0.823604	0.896675	0.580707	0.473176	0.626995	0.710543	1.03199	0.773949	0.500636	0.613822	0.890216	1.21478	1.23277	1.04601	0.918892	1.27051	1.28132	2.54408	2.40153	2.83177	1.08337	1.19637	2.10815	2.6964	2.08346	2.89932	1.00677	1.1783	1.04489	1.62983	2.60436	2.04071	0.487645	0.543613	0.528819	0.55992	0.714684	0.732475	0.743729
FxaC_11g47660.t1	2.05923	2.18324	2.18176	2.87104	3.25589	2.34652	3.19204	2.06242	2.99566	3.31699	2.58785	3.70184	5.51887	6.95474	5.92962	2.85667	4.2691	3.88138	4.01389	4.2139	4.3588	3.90788	3.12752	2.92072	2.67714	3.3024	3.5199	4.19814	4.18452	4.57841	4.22107	3.18729	5.07417	5.16655	4.25498	5.12534	3.43907	3.6863	3.75881	3.81085	5.28617	3.82199	1.69719	1.25512	1.5738	1.40603	0.966286	1.32281	3.4081
FxaC_11g47780.t1	9.78743	10.7579	13.967	13.0133	12.0246	12.3603	9.02359	10.9643	12.5008	12.4383	12.5858	14.0296	6.25389	6.89563	6.75666	6.86842	9.46056	8.43161	9.04914	8.48835	10.11	9.54079	10.9287	10.2927	12.677	11.1305	16.3151	37.5682	36.883	30.4832	13.298	13.7697	37.83	17.4945	19.7612	18.3312	10.8226	10.8353	11.6866	12.031	14.095	12.4146	8.49642	10.5342	13.3202	13.8643	11.0396	16.7767	35.6562
FxaC_11g47810.t1	7.22225	9.8706	6.39313	4.23834	1.9239	3.09084	7.56476	8.39224	9.60939	4.75726	2.68125	3.95463	2.42374	3.35244	3.26425	2.60137	3.29733	2.98226	0.474638	0.98854	1.01151	2.96424	1.65704	1.80654	1.89358	2.79222	4.30453	3.68925	4.12459	4.48642	2.77379	3.38126	5.21586	3.2875	3.33444	3.00907	1.73382	1.87734	1.74947	2.43956	2.88924	4.89923	0.87671	0.57455	1.16618	1.67712	2.71415	3.39448	1.03145
FxaC_11g47840.t1	3.73749	4.38427	3.7972	4.56137	5.9722	4.72898	8.90002	12.4386	11.3565	9.6525	8.68913	11.0001	6.15297	6.00106	6.67353	4.88169	6.28311	5.2811	9.12758	8.13624	10.5592	4.42667	4.60865	4.38162	4.72399	5.06293	5.99677	14.36	14.7902	16.9259	5.45035	6.43304	10.1213	10.3929	11.3342	10.6195	6.52762	6.26082	5.07357	8.19167	9.53274	7.83011	5.05513	5.55572	7.32297	4.08623	3.46976	4.3189	16.3893
FxaC_12g00481.t1	18.4333	20.3174	10.1681	34.5458	38.1779	29.2723	26.0749	32.7569	34.5217	40.4974	31.951	47.6747	46.1678	54.0095	42.89	33.1028	36.0989	35.7647	44.0185	47.4403	46.2746	32.3334	27.0647	30.3697	32.66	24.8487	27.4255	0.643692	0.719924	0.607322	44.3281	43.4806	83.2696	0.769566	0.547876	0.405562	56.5532	45.5946	55.4618	0.45918	0.321005	0.286742	22.4752	11.0779	8.83808	7.01181	8.31452	3.45063	0.650339
FxaC_12g00500.t1	0.556527	1.35693	0.417932	0.992892	1.67724	1.29845	0.677486	1.14633	1.16905	1.02639	1.05347	1.37688	1.88949	2.2737	1.59326	1.27258	1.61273	1.43736	1.37592	1.49818	1.3027	2.06578	1.54812	1.87691	0.938338	1.57563	1.77459	2.6728	2.8228	2.25798	1.64082	1.6029	1.99476	3.96986	3.74322	4.2677	1.4343	1.15011	1.19467	3.145	3.98227	3.97862	0.672152	0.572608	0.598829	0.476896	0.677166	1.06815	1.71826
FxaC_12g00550.t1	1.03555	1.06006	0.57671	0.523497	0.594949	0.471189	0.309012	0.500463	0.446562	0.322582	0.381382	0.40026	0.446744	0.527648	0.466114	0.556509	0.488327	0.563949	0.441907	0.419291	0.487178	0.461674	0.47104	0.530942	0.321739	0.45935	0.528502	1.515	1.39176	1.36362	0.488534	0.682741	0.960371	1.72312	1.47233	1.61821	0.589609	0.477365	0.681846	1.05951	1.08817	1.20608	0.43502	0.327773	0.481644	0.280351	0.315996	0.430679	0.78821
FxaC_12g00650.t1	1.1133	1.21377	1.20308	0.857644	0.981143	1.07077	0.784313	1.00637	0.946465	1.10297	0.702148	1.20158	0.381898	0.359168	0.393354	0.873155	0.693899	0.806324	0.480158	0.464046	0.512851	1.16546	1.44235	0.903787	0.973271	1.00353	1.52031	2.89615	2.65801	2.34642	0.693389	0.762777	1.48955	3.54044	4.07709	4.35434	0.670504	0.912558	0.671028	3.74446	4.39502	3.77752	0.671176	0.664157	0.766803	0.37879	0.546125	0.779551	1.58605
FxaC_12g00810.t1	22.8914	22.9573	15.3186	35.2841	36.7805	31.8125	27.6077	25.2257	26.679	30.4327	25.3354	24.7891	43.8544	50.7012	47.0245	35.3271	43.1617	37.8674	34.0033	33.2218	31.3202	36.5117	30.2578	30.1296	26.416	25.9835	26.5865	21.1901	21.8433	18.5004	24.942	30.6564	15.268	32.884	28.56	29.0449	32.3411	30.492	34.2845	31.4665	34.2485	34.4136	23.3283	20.556	18.4773	13.4758	13.8905	14.0222	22.6764
FxaC_12g01250.t1	56.5814	64.8838	103.997	30.4876	24.5332	34.5455	72.7898	77.6654	68.6993	56.122	47.739	46.6393	35.6059	33.0815	39.2248	36.6967	30.4857	33.5938	62.5888	59.6164	57.3279	35.0062	46.1144	33.9724	36.6575	40.828	42.0652	18.7642	13.0776	14.5951	42.865	39.342	38.7477	16.5041	13.383	15.9077	53.9502	55.6119	56.8668	11.2133	12.6786	13.5228	40.8373	44.6755	56.6066	23.4263	27.6424	29.6477	23.5614
FxaC_12g01330.t1	0.232497	0.296306	0.369858	3.61907	3.68048	6.16969	1.13442	1.96419	1.53221	9.88003	5.80009	12.0601	2.50055	1.0259	0.742766	3.79101	3.29904	3.48935	1.50163	1.49515	1.96949	4.51415	5.03299	5.55975	7.30008	8.05749	3.63015	0.041876	0.0189	0.032783	4.77355	6.17239	7.88933	0	0.017952	0	4.43113	4.15781	4.44856	0	0.017045	0.035641	1.10794	1.7775	4.00344	2.88947	5.76402	9.45259	0
FxaC_12g01420.t1	0.231903	0.322522	0.155396	0.455953	0.989027	0.535028	0.101145	0.343422	0.47999	0.756624	0.585495	0.71137	0.856843	0.94278	0.429412	0.988406	1.11746	0.92566	1.10028	0.978843	1.31858	1.23266	1.68723	1.13096	1.08379	1.14893	0.610277	2.77135	2.7182	3.32389	0.938392	1.07769	1.74024	3.1628	2.61282	3.14241	1.75101	1.54437	1.19452	2.41646	2.71491	2.8425	0.979505	0.836507	0.825812	0.502723	0.720391	0.675294	1.60215
FxaC_12g01590.t1	1.26239	1.37272	1.31643	0.938788	1.22852	1.43135	1.29142	1.38746	1.76988	1.40055	1.07673	1.47337	0.489548	0.542011	0.487426	0.999885	0.967396	1.05724	0.481799	0.670407	1.06457	1.29443	1.55262	1.31708	1.74568	1.62197	2.27455	3.02294	2.77035	2.58063	1.53899	1.42496	2.29129	3.77459	4.51593	4.6848	1.02814	1.09816	1.38979	4.23713	5.91006	4.74599	1.35481	3.32846	1.9116	0.876885	0.867624	1.33735	1.28577
FxaC_12g01660.t1	0.664907	0.591616	0.514396	0.941741	0.90635	0.936258	0.942567	0.97869	0.719768	1.11679	0.788445	1.24443	0.383379	0.328102	0.40906	0.793645	0.751945	0.799944	0.374292	0.470188	0.5301	1.34991	1.41595	1.25612	1.45765	1.24287	1.2849	2.29811	2.1173	1.95577	1.11671	1.02381	1.02343	2.96361	3.0068	3.38718	0.847475	1.07743	0.808498	2.91158	3.68364	2.97998	0.792538	0.876246	0.998822	0.678798	0.677325	1.03949	0.65649
FxaC_12g01760.t1	3.33879	2.45614	2.22203	2.9488	2.70051	2.20498	3.5224	4.29946	5.14131	0.66135	0.678269	1.1749	1.35797	0.990223	0.978386	0.971173	1.88612	1.63448	0.856232	1.17819	1.28415	1.19613	1.75592	1.12332	1.28398	1.6348	0.709666	2.50855	2.19059	3.39938	1.29935	1.59515	2.89177	1.42435	1.82914	1.21293	3.19686	1.81325	3.23586	0.6869	0.934695	0.508297	1.05736	1.00421	1.55816	1.37461	1.67199	1.89497	2.61162
FxaC_12g01770.t1	0.427902	0.407485	0.350989	0.186054	0.317743	0.102584	0.272417	0.394124	0.430746	0.075112	0.215542	0.054608	0.22037	0.034575	0.086281	0.067902	0.20873	0.077064	0.076755	0.040703	0	0.069059	0.1094	0.164572	0.11851	0.086625	0.192712	0.722022	0.717128	0.889215	0.197812	0.098225	0.461223	1.47594	1.2863	1.17258	0	0.109282	0.052046	1.08448	1.39966	0.530643	0.02936	0	0	0.103029	0.085482	0.135043	0.424596
FxaC_12g01960.t1	3.86879	2.69012	1.5114	2.81543	3.18697	2.44859	1.63393	2.45323	2.25176	2.4636	1.93144	2.66024	1.15846	1.42208	1.15176	1.56005	1.86569	1.65855	1.66594	1.23862	1.55059	1.66669	1.36119	1.6189	2.16362	1.54342	1.94459	0.416081	0.444952	0.553147	2.53241	2.54128	1.77006	0.365861	0.223631	0.531125	2.96977	2.88365	3.29374	0.297528	0.181344	0.402746	1.17594	0.99508	0.594811	1.22424	1.18008	0.75569	0.233316
FxaC_12g01990.t2	0	0	0	1.54192	1.45573	1.31084	0	1.1732	0	1.84235	1.74598	1.99806	0	0.273354	0.246463	2.15672	2.33205	2.17868	0	0	0	2.10082	2.51951	2.64532	1.78913	2.3587	3.08062	5.15112	4.9994	5.91298	2.39974	2.6449	4.3159	7.80488	5.68042	6.7216	2.83183	2.95599	2.64688	5.38429	6.75727	5.84473	0.242337	0.347988	1.05312	2.36141	1.53779	1.69842	0
FxaC_12g02020.t1	0.829437	1.48127	0.732343	0.60199	0.474649	0.480144	0.714748	1.26125	1.12806	0.361954	0.608337	0.574055	0.342756	0.365263	0.400961	0.310693	0.305173	0.412852	0.261393	0.501063	0.307461	0.612257	0.502081	0.535513	0.579529	0.664776	0.717161	4.05976	3.35935	3.34943	0.727834	0.79861	1.24321	4.74129	4.36112	4.38504	0.352178	0.347395	0.415655	4.08527	4.67984	3.76186	0.585906	0.457733	0.57103	0.802129	0.542436	0.728409	2.41967
FxaC_12g02200.t1	0.046525	0.300275	0.041762	0.332005	0.160626	0.273764	0.5066	0.772074	1.20828	0.37258	0.420252	0.306091	0.488517	0.759757	0.53468	0.133659	0.065592	0.206868	0.59812	0.458303	0.376016	0.285792	0.191484	0.215504	0.385057	0.328182	0.629114	1.92126	2.11505	1.48873	0.370162	0.496831	0.547742	3.38789	3.91855	4.44691	0.400314	0.12342	0.359751	2.29212	2.33659	2.91666	1.15705	1.1324	1.25821	0.421417	0.718194	0.708825	2.00049
FxaC_12g02700.t1	6.7475	4.81759	3.555	0.101561	0.105137	0.086581	1.11077	1.6691	2.01373	0.096571	0.201381	0.254009	0.038168	0.074548	0	0.041479	0.319587	0.098295	0.035083	0.041972	0.044568	0.134264	0	0.142156	0.090835	0.198475	0.042817	1.89636	1.47378	1.87204	0.071434	0	0	1.13041	1.25565	1.02456	0	0.043274	0.035176	1.06668	1.12589	1.14583	0.217073	0.27511	0.21368	0.139984	0.147364	0.541995	1.64594
FxaC_12g02860.t1	0.326965	0.437418	0.420841	0.33759	1.48512	0.95158	0	0.058802	0.072759	0.566128	0.289771	0.277886	1.081	1.22206	1.40029	1.5835	2.0561	1.17892	1.11799	1.08289	1.37374	2.89149	2.87357	1.97508	0.638713	1.64721	1.15595	0.185698	0.256905	0.368479	1.42214	1.68471	1.0275	0.25986	0.082762	0.074553	1.35153	1.38874	1.28029	0.191062	0.396933	0.248644	1.47871	2.99999	0.983636	0.242282	0.388081	0.40431	0.338992
FxaC_12g02861.t1	20.8638	17.6834	24.2031	68.6119	70.29	71.8727	1.11868	1.61697	2.34987	4.14175	6.77839	5.20589	9.01583	8.37546	8.51945	30.4234	26.0157	21.7195	8.31858	14.9131	14.8702	60.4041	55.6702	55.476	58.7505	69.9624	37.5961	3.73211	4.94458	6.35867	27.7138	24.4014	10.3855	6.07516	6.22923	6.25987	19.387	18.92	17.9003	2.25074	2.18609	4.68628	24.653	30.1603	26.7299	24.4508	18.721	22.4342	6.37274
FxaC_12g03000.t1	1.66706	1.41019	2.99735	1.18678	1.2263	1.0925	4.40808	4.81975	3.66589	2.71357	2.18033	2.55111	0.527551	0.260162	0.597666	0.649443	0.622008	0.397815	1.07382	0.983954	0.784618	0.447937	1.95365	0.455183	2.52803	2.18508	2.53779	0.136821	0.153333	0.324124	1.08433	1.57066	0.827561	0.254027	0.260763	0.156461	1.5046	1.47157	1.70315	0.236828	0	0.272729	2.36701	6.83964	4.56178	5.61902	5.88339	4.58498	1.2152
FxaC_12g03070.t1	2.34803	1.72023	5.77209	0.931665	0.709414	0.816552	1.87862	2.43618	4.10353	0.18637	0.732642	0.053491	13.6057	11.2503	12.519	1.68432	3.70409	1.99554	10.7876	11.0536	17.2364	4.33521	4.00956	4.08979	0.833967	2.25697	1.41517	2.47769	2.26997	2.64228	1.9039	1.2174	3.10383	3.19456	3.3361	3.8777	1.95871	2.89488	4.64572	3.05496	3.09122	4.47519	5.63074	14.1803	17.6885	4.06036	6.4786	5.54511	9.10118
FxaC_12g03090.t1	9.33947	9.14606	5.92346	13.6812	11.6648	7.3995	6.49361	7.57795	8.61721	12.7022	11.3633	14.5061	6.51742	5.20072	5.29449	12.0322	8.11703	9.35099	6.62935	4.29232	7.38225	7.93788	10.9627	8.74909	9.05206	8.99343	10.0417	7.80098	6.59979	6.71886	11.0222	10.7392	11.8648	7.52431	7.7203	7.42967	14.9578	14.3171	14.6699	6.477	8.31689	7.54785	2.37959	2.02916	2.43981	2.55653	3.5362	4.11557	2.81098
FxaC_12g03220.t1	3.5269	3.4111	3.33332	2.38476	3.84958	4.32618	3.95875	4.12251	4.66593	3.91579	2.9866	1.6645	1.92472	2.38282	0.873198	3.15701	1.5891	2.939	2.75197	4.22385	1.77667	2.83161	4.47969	3.31804	2.57825	4.44025	5.07549	17.4423	14.4193	14.853	2.90138	4.90874	11.1394	8.26317	10.9559	7.01861	2.40105	1.76201	2.65791	5.33628	8.97257	4.92964	3.1339	4.71816	4.41013	3.69031	5.05363	5.922	13.5823
FxaC_12g03410.t1	0.818909	0.671891	0.380781	0.407928	0.503507	0.423139	0.184679	0.393027	0.53811	0.556661	0.442608	0.907101	1.21119	2.04329	0.91959	0.549892	1.27648	1.0772	0.767433	0.608188	0.636995	0.784522	0.458637	0.537176	0.519576	0.651571	0.711762	0.958378	0.619284	0.874728	0.936699	0.624389	1.00408	0.904449	1.26179	0.951323	0.876462	0.485602	0.859181	0.821127	0.967346	1.02017	0.230547	0.106685	0.265871	0.191429	0.144784	0.123224	0.578821
FxaC_12g03460.t1	27.2693	29.9277	14.0129	11.3608	13.6489	8.52684	45.7733	47.0556	49.1556	11.6161	11.127	13.1988	13.5324	13.4547	13.6077	12.6197	10.9427	11.0953	17.7682	13.4171	18.4512	9.43452	11.2575	9.14576	15.2564	17.4004	13.9727	28.9024	27.0424	27.8842	8.37621	7.76962	7.70904	25.6701	24.333	25.2704	10.4146	11.9005	10.9415	22.0916	24.2266	22.8784	19.177	26.9445	16.0499	8.24913	7.82928	12.52	34.2422
FxaC_12g03510.t1	0.50814	1.01808	0.073521	0.607262	2.10356	0.91859	1.18783	1.65752	1.35692	0.919607	1.32121	0.950564	1.24596	1.29452	1.8118	3.85206	2.43036	2.63932	0.761241	0.387528	0.110597	2.35362	1.97686	1.5377	0.303672	0.704447	0.567993	0.26287	0.331172	0.153195	0.721556	0.61291	1.23595	0.614618	0.34058	0.311145	1.56722	1.62445	0.696321	0.36877	0.670959	0.677451	0.059866	0.164392	0.094282	0.143136	0.232478	0.587166	0.512103
FxaC_12g03780.t1	1.16721	1.1872	0.587021	1.95003	2.03484	2.02247	2.22342	2.00265	2.68664	2.3453	2.90578	3.06154	0.559871	0.572127	0.499005	1.8987	2.55312	1.88784	0.079836	0.151261	0.42407	2.48319	1.89986	2.35077	2.02926	3.16038	4.06573	8.60979	8.08036	7.82445	2.45649	2.22866	3.65502	10.4277	8.70696	9.01456	1.98172	1.86573	1.58251	8.57757	7.99788	8.84052	0.448664	0.902737	0.872564	2.01552	3.48236	3.1852	3.14838
FxaC_12g03810.t1	8.10357	8.16552	7.28906	10.1873	9.45208	10.0398	15.1231	13.1098	14.6802	13.6925	12.3415	10.2917	14.8474	16.0457	19.0307	14.2186	14.7089	12.2355	13.8311	14.3796	11.6386	15.4058	18.4233	15.4468	8.92921	12.4173	10.8794	31.3213	29.6281	26.9508	8.0719	9.44523	6.346	30.0772	26.4085	30.1035	11.7504	12.337	10.7354	28.1741	29.4054	26.8607	11.5977	11.7231	17.0587	8.88088	9.07506	12.2916	27.843
FxaC_12g04050.t1	60.2546	48.1916	32.6937	110.361	125.523	138.569	25.6759	35.9451	29.4431	35.0434	37.2527	32.419	27.3054	24.9713	25.7567	41.5375	43.8907	45.5721	14.9913	13.3161	10.2507	33.1078	41.218	31.7036	41.5304	37.0011	50.5506	137.239	120.285	107.056	18.2096	23.8755	38.0723	151.747	126.83	145.923	32.7559	34.9139	24.5292	157.065	154.74	151.871	55.862	204.272	106.903	212.408	103.024	64.5117	64.7082
FxaC_12g04161.t1	35.4144	42.3881	30.9168	29.5822	31.6523	31.0922	40.1589	39.663	58.5075	83.9088	66.2001	78.4025	71.259	116.008	74.406	97.714	99.9201	109.739	63.5519	69.0129	65.5038	82.0599	63.6955	93.513	50.7289	57.0892	72.9946	0	0	0.101533	74.4667	73.0987	40.2535	0.051247	0	0	161.262	139.601	174.675	0	0.026395	0.027596	16.2587	9.22709	4.86024	10.4837	12.4749	7.15314	0.097572
FxaC_12g04440.t1	1.71082	2.74664	0.971167	1.83522	1.99148	2.80017	2.36726	2.36393	2.37081	2.23003	1.78131	3.17794	2.99633	3.52958	2.73902	5.93966	4.65034	4.14508	2.5312	2.71406	2.89535	4.13562	4.06061	4.12968	2.12299	2.3348	2.59139	4.22875	3.18186	4.2314	3.87093	4.55466	4.54574	6.07286	3.98724	4.77481	5.38648	4.46973	4.24501	4.59986	4.64638	5.41557	3.47693	4.41998	6.10377	2.25705	3.30153	3.73895	2.65703
FxaC_12g04530.t1	1.33057	1.672	1.12236	1.06363	0.872015	0.776571	1.55824	1.98957	2.07965	1.04224	1.10291	1.15662	0.78411	0.807964	0.726247	0.940138	0.907747	1.16539	0.810038	0.824174	0.849247	1.01564	1.26843	1.03475	1.10058	1.78231	1.62977	3.39165	2.62263	2.97379	0.858484	1.23199	1.34432	2.85009	2.55634	2.7257	1.12592	1.16117	1.25372	1.87229	2.59646	2.39589	1.64895	4.4747	4.15989	1.4804	1.5923	1.30225	2.00295
FxaC_12g04620.t1	3.83476	5.43612	3.04372	6.20615	5.46916	4.6167	4.79565	4.97266	5.337	5.83791	8.1541	7.57934	8.80548	10.5551	9.84095	9.70672	10.3696	10.0999	8.86607	6.79455	7.68437	11.5232	10.3021	7.58534	5.68752	8.00306	7.96507	10.8635	10.6394	10.3581	7.42767	7.62192	7.67021	13.6863	11.7665	12.6423	8.73888	8.71465	6.58378	12.5381	14.9261	15.0039	3.78232	3.25572	3.60388	2.49388	3.11459	4.38959	11.6667
FxaC_12g04641.t2	2.89903	4.39345	3.85047	7.29369	10.0066	7.84221	1.51783	4.12291	3.10137	3.62911	4.0832	4.01875	1.2783	1.95971	2.29788	4.83143	3.93564	4.60509	3.77737	1.76927	3.4767	5.32032	5.24773	5.12992	6.39526	5.36599	7.68935	13.7504	11.9247	12.2856	5.58525	4.34578	6.73248	7.2754	5.51938	9.66248	6.30171	6.46533	4.43371	7.56831	7.75623	10.6381	2.91471	4.6809	5.77343	4.46511	8.64458	7.43965	5.56424
FxaC_12g04740.t1	2.61378	2.84787	1.66302	1.1821	1.1936	0.940491	2.96442	1.59621	2.37541	1.07894	1.12343	1.5536	1.21222	1.68612	0.930279	1.34333	1.92751	2.29384	1.17049	1.18964	1.17243	1.80792	1.52958	1.6428	2.8432	1.31651	2.25754	0.087382	0.197188	0.068408	1.83847	2.33416	5.20897	0.054733	0.037459	0.041636	2.25211	1.76792	2.02075	0.032422	0.1067	0	1.04613	0.447528	1.15962	0.583502	0.612059	0.493975	0.087652
FxaC_12g04890.t1	1.73948	1.30765	1.10422	2.89795	2.31775	2.15822	1.69901	2.29683	2.04781	3.60252	3.38703	5.02721	0.912459	0.916037	0.986683	2.23537	2.14116	1.8605	0.987098	1.26733	0.874518	1.94933	2.00758	1.66266	2.93768	2.60904	3.16868	4.42494	3.51326	3.40365	1.78373	2.34079	4.37887	4.97249	4.77918	4.70495	2.40488	2.18293	2.5073	4.42772	4.42456	4.1574	1.45432	2.24037	3.00036	1.71479	1.59614	1.90603	2.87822
FxaC_12g05010.t1	20.3936	14.8404	17.695	18.7301	25.8871	33.1035	34.2284	29.4732	31.118	25.6324	20.8289	29.3479	34.1689	39.2995	25.742	27.4287	28.0787	29.1996	32.1739	40.5033	36.94	27.3541	29.2847	31.6711	25.515	27.0927	21.3102	16.1717	15.2204	14.2116	31.5928	33.5767	16.3471	13.1454	16.9449	16.3119	33.4762	35.0804	31.4633	10.8825	10.6517	10.7433	38.6649	35.2876	33.5895	31.3682	28.1893	26.3092	14.8896
FxaC_12g05290.t1	2.88653	2.96984	2.42924	15.9349	19.978	11.3783	12.4667	14.2426	15.9205	32.0234	41.5711	32.1005	11.2489	13.5757	16.809	19.684	13.3262	12.9355	12.3663	9.38763	10.8973	18.1469	18.7404	16.0202	9.39113	9.98946	15.8011	0	0	0.309393	15.1938	11.9412	12.5327	0	0	0.038496	7.62451	8.03746	7.44842	0	0.033046	0	7.59208	10.8404	5.73571	7.4947	14.2194	32.7062	0.135438
FxaC_12g05380.t1	7.53314	7.88312	4.77682	17.5009	17.8547	16.6901	4.58326	2.35633	7.03008	16.9621	16.3953	18.6167	16.7573	25.6518	16.8231	21.8663	25.0112	30.7093	12.4527	15.1606	12.1848	21.3831	18.1732	18.7358	13.3896	16.1988	17.4939	0	0.127772	0	29.4021	23.1297	13.3706	0	0	0	37.5272	31.6935	33.4647	0	0	0	4.40798	1.45751	1.16876	4.89461	5.69003	2.57045	0
FxaC_12g05630.t1	2.01056	1.98854	1.52233	8.77315	12.4901	11.548	4.99817	6.28565	7.28964	15.7939	25.09	14.7687	26.1922	21.1388	27.2132	24.2207	25.8203	21.2761	32.0976	35.6711	38.3026	26.7985	31.3701	29.19	7.04181	11.4319	12.1833	12.5469	8.93468	9.02253	31.8494	24.3413	23.9876	6.92706	7.74177	6.15465	21.2592	21.2782	22.7099	3.15931	2.66636	3.38151	8.29038	7.43827	16.742	6.37438	6.72261	8.46593	8.67838
FxaC_12g05670.t1	4.78913	4.81273	8.62168	2.90529	2.35249	2.80331	6.84884	7.8072	8.9825	1.62487	1.51123	1.5377	4.50442	3.10951	2.7898	1.08361	2.04026	2.71535	3.54024	3.34604	3.22511	4.1734	3.29161	3.00499	2.55034	3.87971	5.04116	2.59406	6.36283	4.07642	1.78208	1.60509	0.887165	3.69549	3.88227	5.47186	0.962689	1.69858	1.61835	5.2236	4.77715	3.85306	5.35805	5.17374	7.5545	5.07625	7.31373	7.35927	6.18144
FxaC_12g05910.t1	2.23421	2.37771	2.27845	1.36063	1.70051	0.969772	1.64858	2.37182	2.27256	1.86973	2.42788	1.74529	1.96012	1.70827	1.30126	1.27265	1.28157	1.32185	2.87039	1.90316	2.32258	1.91593	2.48426	2.41662	1.69184	2.22496	2.61072	4.74743	5.20458	4.74309	1.97879	1.9013	3.98712	4.46609	4.27058	4.51697	1.56572	1.7807	2.17206	3.36773	4.19681	3.91701	2.02602	2.67001	2.9733	1.39839	1.42196	1.93443	5.36906
FxaC_12g06490.t1	3.93721	4.7742	7.89945	1.40824	1.47955	2.88664	2.914	2.12998	2.30136	2.15096	1.46568	1.79204	0.623482	0.562676	0.455984	0.632019	0.727027	0.615903	0.579109	0.573897	0.436515	1.12287	0.919256	1.20782	4.57344	3.67603	6.13146	1.73796	3.2214	3.08382	0.763121	0.990529	5.56688	1.5435	2.14144	2.78176	0.884663	1.30275	1.28073	2.95423	3.78263	3.58424	8.36585	11.7739	9.05373	18.7164	8.8067	8.12967	7.07254
FxaC_12g06560.t1	8.71588	14.3748	17.0882	10.4773	9.83721	14.84	10.1159	7.06644	7.44965	13.7578	15.22	13.4187	5.60967	6.17264	5.76201	9.68749	10.8226	7.61989	7.02166	8.32364	7.73363	13.7257	13.5138	12.6538	25.5728	20.7985	26.2044	20.8126	27.2847	20.9636	12.6572	13.2636	8.72787	22.2108	24.8526	31.3745	11.3438	13.2096	11.1564	28.9119	32.6085	26.5325	20.9505	14.5898	15.6703	24.4683	14.3327	12.0078	27.3655
FxaC_12g06720.t1	2.78782	1.79735	0.832275	6.2031	5.54428	5.64054	3.57674	2.07206	6.17545	9.06459	5.46205	7.03321	5.45104	6.87359	4.5106	6.48031	6.21038	8.02723	4.56662	6.19564	7.97183	8.03288	6.79277	9.65721	6.18362	6.15276	4.90659	1.19834	1.14607	0.797603	5.22115	7.54661	3.53194	0.972513	0.25091	0.565982	11.4741	9.63435	11.1344	0.399878	0.700906	0.682787	3.113	1.24479	0.655352	1.833	1.8367	0.91542	1.32162
FxaC_12g07070.t1	0.592265	1.36898	1.0864	0.608681	0.50154	0.300165	0.151709	0.179385	0.255251	0.097527	0.108076	0.197843	0.479941	0.485181	0.409013	0.258642	0.505579	0.255368	0.585457	0.610008	0.270448	0.538764	0.253223	0.48133	0.190187	0.908232	0.39887	1.20315	1.15754	1.4441	0.201041	0.255321	1.44778	1.73833	1.95665	1.95397	0.303341	0.18435	0.413232	1.79328	2.0693	1.8058	2.0796	3.60335	1.3801	2.11475	1.36532	1.5753	2.32067
FxaC_12g07190.t1	2.2807	1.22466	1.5337	4.73349	5.07519	6.52566	3.44054	4.93307	5.50116	11.0881	8.91485	9.08059	3.92442	3.58566	4.29852	7.35134	6.40105	6.11299	5.5185	5.30117	4.6522	6.29984	6.70869	5.63928	4.80019	6.06934	4.75874	1.86984	1.67642	1.37233	4.96017	5.73888	5.2756	1.82927	2.23825	2.19856	5.81754	8.04266	6.22403	1.56886	1.49757	0.96568	3.47819	5.44918	4.54601	6.03988	4.66554	3.97783	2.17416
FxaC_12g07300.t1	1.87103	3.11526	3.39401	1.54493	1.01188	2.56485	4.24063	4.92654	4.50619	0.865142	1.31536	0.561737	1.16539	1.2925	0.610464	2.38886	3.45345	0.754641	1.16551	1.1199	0.757462	1.46903	1.09808	1.04747	4.68698	3.24588	4.01243	1.18229	5.12777	2.53407	1.08566	1.10629	0.603443	0	0.044693	0.108967	1.48133	3.52596	1.41244	0.173103	0.319492	0.08797	12.0743	18.4685	6.21759	9.28278	10.3661	5.76534	13.34
FxaC_12g07350.t1	3.84902	10.0919	39.0389	12.2766	8.31473	15.8717	0	0.548757	0.172871	0.378784	0.30981	0.207127	3.29636	1.8209	1.46368	0.335996	1.38577	0.660485	6.79227	6.21557	6.96474	1.18276	0.778894	0.993157	9.40621	20.2765	13.8833	0.795823	1.54312	4.12439	2.34559	0.481033	1.20979	0.460341	0.452405	0.765558	0.116476	0.042625	0.225409	0.236285	0.221778	0.163463	5.99661	7.19292	34.7283	17.8284	7.27423	5.81824	13.7336
FxaC_12g07360.t1	0.982576	1.59794	0.509652	0.403305	2.13119	2.0275	0.747179	2.17687	1.58632	0.370549	1.9118	0.919808	4.35512	3.10462	4.92374	3.97428	2.01375	2.32894	2.57833	2.34844	1.96276	3.94245	4.90822	1.42626	0.485178	0.670924	1.18551	1.28898	1.30266	0.973765	0.833931	0.621935	0.680626	2.22162	2.49751	2.36362	2.14625	3.58354	1.9647	1.51181	2.48124	2.66382	0.22276	0.27793	0.373726	0	0.13093	0.098748	1.41078
FxaC_12g07570.t1	2.14486	1.49703	2.51205	2.71527	3.44864	3.00688	3.65379	4.87918	5.33789	2.904	2.43084	2.32287	1.37657	0.752679	0.977317	1.4417	1.25396	1.65897	2.42787	1.27845	1.95243	1.7879	1.65694	1.67359	2.65076	2.22791	3.16466	1.37095	2.56201	2.29442	1.82238	1.87497	2.20478	2.05549	2.27778	2.00822	2.60978	2.14129	1.6903	1.45604	2.92451	2.31635	1.53609	4.37399	4.54035	4.13367	2.90483	4.20042	3.50621
FxaC_12g07590.t3	4.84447	2.73325	4.05035	3.18343	3.20375	2.49121	25.7557	34.11	25.9212	5.11186	5.26854	6.73964	1.41515	0.286278	0.836557	1.32329	1.44138	1.35158	1.64519	1.63289	0.831212	2.13258	1.60169	1.44996	1.70527	1.15226	1.01879	4.13241	3.97533	3.75955	1.84534	2.17486	5.12967	3.2631	3.40905	3.58053	1.04462	1.50519	1.02023	2.87147	2.39991	2.31504	0	0	0	0.457356	0.968224	0.921118	2.81554
FxaC_12g08120.t1	2.70751	2.44056	1.08675	3.01822	4.07669	3.52629	3.82232	3.84783	4.52547	4.61334	3.84706	4.86209	4.77268	5.63553	4.23964	4.93522	5.63803	5.01625	3.42903	3.45316	3.24017	4.38886	3.36412	4.6679	3.05096	2.23903	1.6268	0.461355	0.296309	0.180799	3.77927	4.54171	1.25159	0.522413	0.9388	0.540735	5.95549	4.48468	5.58416	0.416693	0.398046	0.538915	0.968712	0.393137	0.512876	0.378939	0.417189	0.26674	1.75462
FxaC_12g08121.t1	9.74992	6.77187	6.02537	5.34863	5.28909	4.99817	11.1933	11.2232	11.8075	12.4892	10.9794	9.84946	3.66206	3.2314	3.53141	4.1965	4.46387	3.3697	4.74321	4.8447	4.89197	3.12784	2.80588	4.04207	6.2219	5.07576	5.67453	4.78545	4.64916	5.04826	4.59663	5.04437	7.49588	2.9338	3.15171	2.29767	6.33076	4.58716	5.87927	1.84016	1.56872	2.77075	4.3277	5.14078	6.89252	4.11393	3.69959	4.11618	7.28862
FxaC_12g08170.t1	10.5651	11.5386	16.5578	7.09294	5.46406	6.94152	6.39329	6.77663	5.8167	5.15105	5.70021	5.91686	3.85706	2.59743	3.06368	5.58381	6.26881	3.4729	2.88865	2.41206	2.12646	5.58108	4.46539	4.51007	9.47772	13.3258	12.1554	6.63792	5.47752	6.96876	3.14979	3.60668	6.96938	6.55302	6.03355	6.13988	4.7488	8.26195	3.16103	4.8532	6.03405	5.02411	18.2408	20.7425	15.0387	32.1352	17.2111	17.0565	0.787557
FxaC_12g08220.t1	47.792	73.064	57.5713	25.348	23.04	31.5215	13.9715	9.37705	13.3737	12.1515	15.057	16.4387	23.0902	28.1518	24.9015	20.6859	25.1622	21.3646	30.294	25.7501	22.2339	24.5935	20.8015	23.3182	28.989	30.2079	33.0456	11.4732	19.6432	20.492	20.8482	20.288	15.6634	7.46989	8.33189	14.7189	19.8648	20.1102	18.4145	15.9274	14.1233	14.2428	43.3388	19.6072	19.4483	22.1656	13.2887	14.9905	35.1733
FxaC_12g08340.t1	13.0829	9.1929	5.19656	9.88067	11.9228	6.49703	11.4918	13.4791	15.0222	9.87238	4.85954	6.22866	4.40528	6.3064	4.37026	5.8323	6.7326	5.23033	4.07563	3.50637	6.12222	3.1173	3.39768	2.86125	6.45358	4.84869	6.86621	0.835449	0.871922	0.957629	6.29917	5.83551	4.9861	0.240029	0.664619	0.519297	12.4137	10.1957	12.4373	0.27155	0.429511	0.199749	3.26516	3.10079	4.53578	3.5998	4.27266	5.12349	0.932522
FxaC_12g08370.t1	400.729	368.788	246.55	846.88	836.246	779.61	749.372	820.223	832.894	1512.09	980.842	1401.59	1065.68	1322.84	1016.39	1298.6	1261.27	1389.75	915.091	1012.45	902.332	1156.87	1049.09	1228.31	1067.48	722.891	684.708	24.7924	17.6716	13.4145	834.307	850.982	368.82	14.5543	10.4485	9.47623	1317.4	1010.02	1129.59	3.58948	6.95425	9.37566	250.803	114.456	76.5242	150.805	75.3624	51.8539	14.6827
FxaC_12g08400.t1	23.8954	24.8293	15.9863	3.4798	4.3232	2.93675	44.6107	41.252	50.6551	2.94607	2.51497	2.48721	5.70193	8.49454	5.57819	3.89444	5.06657	5.50826	2.67674	1.91714	2.18087	1.76711	1.60174	2.38184	2.55504	4.32246	5.92889	3.17839	2.71765	3.98078	1.1774	2.01696	2.27091	3.70776	3.03437	3.72797	7.68241	4.76906	5.78252	2.08168	2.38501	2.30707	1.09864	0.53264	0.120248	1.09108	2.20694	2.82617	2.95258
FxaC_12g08552.t1	55.3868	38.5146	22.1518	11.5703	7.77876	4.90311	78.855	92.5642	100.769	9.66779	9.1028	10.1063	4.27179	4.60771	5.09922	4.97913	5.15945	5.22677	3.91594	3.32234	4.19581	2.71104	2.89729	3.05442	5.95834	5.36431	6.91771	7.53387	7.2619	9.67746	2.48752	2.54937	5.9237	5.60678	5.75987	5.71336	8.0072	5.82493	5.77637	4.67886	5.35945	6.18508	3.34594	2.06081	2.61833	2.97047	4.12989	6.32479	7.44975
FxaC_12g08590.t2	152.649	240.798	187.83	38.6378	32.5945	35.1735	146.25	98.7002	113.787	6.33604	10.8759	5.77679	34.9537	25.3583	22.7344	13.498	23.7767	15.0078	20.6463	24.0318	25.6193	7.91883	9.5143	7.78471	7.19386	9.1959	10.5393	10.5352	12.8424	19.5829	11.7133	10.2953	46.1016	2.66273	5.7791	4.63112	34.5875	37.1219	42.8607	2.18753	4.96976	4.52924	4.14196	8.96484	33.5336	24.9514	66.9649	84.2543	18.5943
FxaC_12g08730.t1	1.34636	1.33084	0.824933	1.30209	1.07544	0.913449	0.956114	1.23692	1.44679	1.66326	1.27523	1.75146	0.715447	0.600155	0.840495	1.17084	1.03702	1.15695	0.513401	0.649086	0.59673	1.18484	1.33779	1.41661	1.00698	0.954642	1.36939	3.79341	3.06181	3.60993	0.894409	1.09367	2.54807	4.50526	3.76826	3.29859	1.29766	1.33006	1.44047	3.30531	3.88208	3.48952	0.442107	0.646565	0.601445	0.667507	0.766124	0.644749	1.81
FxaC_12g08780.t1	1.09829	1.91193	3.68735	2.61061	2.89222	3.16477	0.435601	1.41779	1.93321	4.85425	3.56578	4.46368	0.657627	0.163082	0.452774	2.00708	1.84951	1.85742	0.593457	0.797563	1.18382	2.44771	3.78769	2.76706	9.83683	9.51512	9.72188	0.038744	0	0	3.37951	4.17505	3.25967	0.027104	0	0	3.32949	4.76424	3.86443	0.100148	0.107817	0	7.68147	3.96082	5.67558	10.6228	9.93556	7.85894	0.056527
FxaC_12g08960.t1	15.231	15.3851	11.7126	15.6709	16.7284	16.7456	31.8384	34.242	31.5301	18.153	23.2778	20.7433	21.3085	27.6258	29.6675	27.1344	18.9359	22.9424	23.0281	20.3508	23.0676	24.5652	28.7885	24.6217	10.024	10.6479	10.2759	4.13936	7.28326	5.80506	22.2932	22.0511	17.0741	9.51937	7.79096	6.96254	21.1769	16.7468	19.9335	5.63595	7.41357	6.51051	17.3377	13.5726	45.325	11.7139	15.6078	26.7468	22.3326
FxaC_12g09120.t1	0.543619	0.282388	1.05887	0.131667	0.40084	0.123581	0.089104	0	0	0.215803	0.14578	0.049545	0.23991	0.043114	0	0.106241	0	0.077375	1.54683	0.265209	0.176776	0.10842	0	0.207602	0.519438	1.41853	0.583609	13.2382	21.5525	18.8255	0	0	0	2.15046	2.55628	2.60958	0.053219	0	0.095389	2.91361	2.89669	2.33395	0.962684	1.33288	0.534529	0.145661	1.1571	0.586712	14.046
FxaC_12g09140.t1	3.15177	5.36989	5.79717	5.4696	4.24496	3.52351	2.49907	7.41671	10.0183	3.95907	5.60817	2.11819	1.40273	1.3592	0.922344	2.89073	2.39358	7.74583	0	2.06383	3.412	2.35462	0.864002	0	2.52846	5.39753	6.66112	6.20455	6.55786	8.11148	6.78469	5.49147	0.790803	3.96071	2.7258	3.34214	7.19606	3.08199	9.04867	2.62003	4.9943	4.4324	0.989177	0	0.597681	1.97377	4.60649	6.4101	5.91783
FxaC_12g09520.t1	3.62699	4.21875	2.38444	1.1483	1.44075	1.52956	2.84664	3.15595	2.8889	0.788386	1.15694	0.84658	1.82128	1.82796	1.51997	0.852159	1.32686	1.07572	0.850765	1.56787	0.995719	0.915172	0.70187	0.934147	1.38682	1.40835	0.57539	2.64233	2.31001	1.78224	0.639598	0.834714	2.6788	3.104	3.39361	3.10142	0.993667	0.563344	0.842044	2.60458	2.89967	2.60925	0.919809	0.935814	1.72337	1.03711	0.804259	1.03516	1.65116
FxaC_12g09530.t1	3.42539	5.65423	4.11456	2.47182	3.63462	2.21195	5.29036	5.59739	6.3395	3.10613	3.62429	3.38214	2.42451	2.21799	2.46632	2.79354	2.48894	2.98816	2.35914	1.98992	2.68887	2.45782	2.77086	2.45336	3.08112	3.39473	3.25593	8.72996	8.50406	8.86313	2.74002	2.69954	4.89333	9.72053	10.3541	9.43536	3.12351	3.28082	4.0524	9.76114	8.44225	8.96123	2.80716	2.94187	3.15922	3.93879	2.84889	3.19123	6.94087
FxaC_12g09600.t1	4.46324	5.13332	11.9883	0.845788	0.713805	1.96164	5.63922	5.89131	5.03756	1.51941	1.1602	1.43773	0.810155	0.74806	0.908724	1.00547	0.877671	1.35981	1.31915	1.88994	1.85872	1.05271	0.916149	1.1437	1.92674	2.36088	5.51392	0.123339	0.462486	0.674597	0.677365	1.57124	2.08618	0.180668	0.176217	0.043427	1.12028	0.875779	1.13227	0.062954	0.147523	0.182256	12.841	11.775	13.5925	15.5994	12.4413	12.7289	3.11792
FxaC_12g09790.t1	6.04178	5.63314	4.29027	4.4137	4.68792	4.05478	10.7747	11.569	11.3432	4.1841	5.28239	4.43739	3.70027	4.05835	2.2072	3.2453	3.46232	1.88201	3.34875	3.19839	5.50155	2.14817	2.14496	2.82535	4.19691	3.07409	3.80711	0.937668	0.527132	0.757594	4.00982	4.48936	3.08585	1.32266	1.34442	0.827837	5.03017	6.64997	6.14239	0.868627	0.391053	0.438363	2.70478	2.92825	5.04723	2.83854	3.31486	3.00004	0.560566
FxaC_12g10080.t1	5.04672	7.36668	9.37908	0.558562	0.588039	1.3282	0.110007	0.035644	0.421214	0.064862	0.333988	0	0.377202	0.714611	1.3179	0.552128	0.462599	0.241822	0.389593	0.591337	0.048354	0.336572	0.175388	0.731087	3.55791	4.05325	2.36531	5.45707	8.68263	7.75301	0.077781	0	0	5.95648	5.48479	7.0564	0.342258	0.317799	0.09657	8.84056	9.36743	8.0421	10.7827	5.42654	3.26273	6.54544	2.3323	1.95227	9.55506
FxaC_12g10120.t1	12.8546	17.1937	20.6385	11.2135	10.068	10.2225	10.4739	9.54193	8.66663	10.4942	10.7129	9.39844	7.91917	8.06137	6.81684	11.0941	8.604	8.15701	7.37669	8.32585	6.81903	9.06088	10.9895	8.1982	11.7462	12.913	11.8366	12.1662	12.495	11.2808	6.29357	5.82028	15.3607	12.6084	9.20272	13.7471	9.76398	9.21709	7.88478	12.0763	13.4701	12.1072	19.7725	18.6199	12.5407	18.3254	8.64495	7.3805	11.4567
FxaC_12g10130.t1	196.906	166.912	142.791	347.027	333.117	302.677	485.382	469.771	498.296	387.187	464.831	352.704	345.766	362.484	367.194	380.398	348.197	376.177	304.757	312.406	294.193	345.121	315.529	292.488	308.877	336.178	312.463	544.766	481.048	441.616	268.689	275.557	291.813	436.412	402.591	418.871	440.854	422.462	416.81	493.651	458.706	483.94	243.032	140.471	81.3656	126.676	107.069	89.7952	307.611
FxaC_12g10200.t1	0.063058	0.148905	0.07032	0.236676	0.65452	0.435576	0.818617	0.766929	0.754057	0.565226	0.666873	0.902965	0.49408	0.48105	0.546188	0.72976	0.396353	0.565006	0.667006	0.55243	0.721908	0.568061	0.950258	0.819408	0.346993	0.499785	0.619994	0	0	0	0.321602	0.838612	1.75252	0	0	0	0.517326	0.674572	0.454142	0	0	0	0.340398	0.530153	1.09766	0.553898	0.529479	0.851908	0
FxaC_12g10640.t1	3.55109	4.18368	2.74997	6.38402	7.52651	5.58087	7.9557	5.75706	7.87698	4.64185	3.38339	3.97167	7.25824	6.66978	7.19842	6.03873	5.6998	6.13723	5.44614	7.7953	5.85377	5.46971	4.76075	4.9107	2.49296	3.65915	3.67741	2.40468	2.49294	2.2667	6.96642	5.26565	6.1665	2.5122	2.51711	1.84286	7.27952	6.88544	6.75192	2.19705	3.63761	2.41776	2.6309	3.39707	4.62338	3.87041	3.43744	4.22071	3.20522
FxaC_12g10730.t1	30.9463	57.3109	55.1465	42.4713	35.039	39.4281	53.7279	58.3154	60.3097	35.5837	37.281	54.6975	37.8464	38.2947	27.9419	42.6422	35.2127	41.1007	41.9547	58.7884	50.9306	60.608	59.3965	44.2799	47.2304	54.1258	64.8171	41.6161	44.985	39.0153	38.2174	37.4435	75.8584	35.078	35.6802	43.2548	47.7707	40.0558	42.6727	38.1262	28.0225	32.7964	97.1727	103.07	89.3849	71.9315	50.0382	59.0556	49.9909
FxaC_12g11100.t1	5.95413	3.09318	3.1539	1.36373	1.08263	1.06024	3.42063	2.46367	3.01422	0.329566	1.20748	0.974848	0.194553	0.255736	0.179184	0.807825	0.198082	1.46523	0.679562	0.341239	0.766634	0.736818	1.19574	0.577823	0.897062	0.136059	0.631336	2.10811	3.8705	5.22871	0.160755	1.00997	0.946931	3.62449	5.16964	1.57131	1.38931	2.17987	2.35412	2.01946	1.14369	2.22836	1.05094	0.158831	0.181022	1.02824	2.12293	2.61052	1.01875
FxaC_12g11620.t1	1.86241	1.81797	1.43609	1.80593	1.6735	1.40953	2.61304	2.32707	3.3557	1.83549	1.62911	2.43613	1.3797	1.06378	1.07556	1.15925	1.20554	1.26868	1.07181	1.08944	1.46017	1.42268	1.69318	1.43149	1.6647	1.81859	1.93742	3.13411	2.14169	2.30866	1.49167	1.38899	3.78693	2.65566	2.29731	2.64209	1.72826	1.64842	1.51519	2.06908	2.10628	2.63201	1.36039	1.29916	1.52015	1.10473	0.840218	1.06659	1.90711
FxaC_12g11630.t1	1.39066	2.81483	1.18649	1.24374	2.46673	2.03384	0.914862	0.752658	0.883554	0.862724	1.35074	1.05342	2.91587	3.11931	3.11046	2.73669	2.78254	2.3872	2.38542	2.1688	2.5487	3.44047	4.00958	2.76045	0.583355	1.56325	1.08421	8.10762	7.48689	8.51063	1.89618	1.53611	3.27769	11.3915	10.6444	11.2721	2.37005	2.1204	1.90154	8.82678	10.2942	9.50822	0.56292	0.167942	0.336248	0.407529	0.352958	0.506732	7.3087
FxaC_12g11700.t1	1.26823	1.6418	0.725417	1.50453	1.12277	0.875947	0.936173	0.939435	1.14505	0.537409	0.601171	0.896341	0.441729	0.41186	0.13724	0.900694	0.391554	0.340389	0.588821	0.345614	0.386008	0.408731	0.706067	0.403971	0.765114	0.545236	0.651939	1.6257	1.75647	1.94486	0.571961	0.145156	0.251678	1.89665	1.45759	1.84368	0.60613	0.660748	0.91847	1.03846	2.10646	1.83232	0.57188	0.506704	0.912954	1.06485	0.479338	0.578614	1.77733
FxaC_12g11861.t1	1.12142	2.74104	1.06242	0.199507	0.10335	0.307736	0.409887	0.510084	0.899901	0.520745	0.176762	0	0.10213	0.198243	0.094504	0	0.106335	0	0.093354	0.274461	0.105895	0	0.31831	0.126204	1.08914	0.176022	0.653311	0.130327	0	0.102028	0.095042	0	0.856026	0	0.111738	0.123282	0.400583	0.577309	0.094952	0.483559	0.106093	0.110923	0.295789	0.55236	0.397782	0.651654	0.088144	0.993771	0
FxaC_12g12150.t1	17.9469	29.033	31.5429	8.00151	4.30468	11.2341	2.82579	1.72779	2.61847	2.82325	1.45865	3.58188	2.87072	2.60073	2.32857	4.02725	4.05938	3.90573	2.53482	4.44651	3.32909	3.82733	2.7778	4.12894	26.2905	16.1329	25.9526	2.51167	7.27486	5.62369	4.28273	5.2302	3.54886	2.97326	2.92455	7.05401	5.14422	13.9579	6.01463	9.5983	13.5203	10.998	27.2367	26.5875	32.3698	32.2049	21.7615	15.3291	19.3767
FxaC_12g12620.t1	2.18198	2.62426	1.77281	1.43478	1.86105	1.29742	1.53731	2.20532	2.47416	2.56608	2.2953	3.04251	1.35019	1.58801	1.60177	1.756	2.08235	1.58188	2.19668	1.85295	2.93178	2.66881	2.53406	2.35457	2.47298	3.19173	3.88211	3.99989	3.33952	3.72144	1.9227	2.22955	4.47697	3.62455	2.98763	3.65104	2.55314	2.40497	2.38811	2.53367	3.75015	3.05674	3.82322	4.60191	3.89813	2.94561	2.34077	3.36744	3.32809
FxaC_12g12730.t1	1.44206	1.49042	1.25213	1.13098	1.25756	1.14933	2.44861	3.07932	3.31393	2.24351	1.49719	2.01455	0.941358	0.689871	0.55984	0.890937	0.889504	0.827942	0.92837	0.841829	1.07029	1.2593	1.41447	1.29026	1.63104	1.76097	2.46046	0.545321	0.875487	0.304736	2.0175	1.75379	4.67769	0.303746	0.545838	0.56341	1.63845	1.4888	1.38794	0.48948	0.279683	0.590598	1.58453	4.93324	2.53405	3.5356	3.43902	2.72466	0.378455
FxaC_12g12860.t1	2.15321	2.28241	2.94635	2.54443	1.41508	1.4568	5.23744	6.53285	5.96051	2.47201	1.75151	2.00425	0.815357	1.10983	1.34148	0.680522	0.735075	1.29497	1.86523	1.67997	1.57021	0.534484	1.49336	1.2067	2.13328	2.13684	4.0329	7.69996	5.56391	5.64958	3.56447	3.54568	9.56064	6.24957	7.75171	6.74949	2.92219	3.24669	2.74178	6.31752	6.20029	6.06165	4.60738	6.38618	6.12481	5.27805	5.67762	4.70203	6.39908
FxaC_12g13160.t1	2.18574	2.65295	1.65817	1.11848	2.18211	1.11723	0.706893	1.11001	0.773922	0.731505	1.27363	1.13105	0.958732	1.16344	0.872415	0.828789	1.06757	1.29532	1.24259	1.1465	1.20205	1.40221	0.95155	0.928216	0.446562	0.922406	1.46026	4.04999	3.4253	3.54564	1.06645	0.72651	1.16746	2.80698	2.85348	3.15461	0.976815	1.01493	0.548762	1.74579	2.705	2.1565	0.29523	0.326199	0.495562	0.158562	0.406851	0.58893	2.47583
FxaC_12g13190.t1	21.285	20.2662	13.2125	16.7456	17.2709	10.7521	16.407	17.9252	21.1052	25.7442	15.5142	25.0411	9.47118	12.6029	9.16345	10.2485	9.251	10.1896	13.2084	13.6422	13.7189	11.0834	10.7041	12.3384	15.785	13.924	15.443	3.97175	4.29249	5.0199	28.3339	29.1012	45.9944	3.66272	2.96163	3.0555	28.0238	25.6525	30.4866	2.83256	2.99027	2.85671	7.93268	8.78592	6.88643	6.34984	8.86193	5.46202	2.66259
FxaC_12g13300.t1	5.99727	6.23078	4.39056	4.51083	5.14056	3.1609	5.38504	5.81831	5.97946	3.97973	4.10407	4.76806	3.87214	3.48253	3.9824	3.76745	3.51025	3.1415	4.2867	3.98061	4.90076	3.35131	3.20096	3.64643	3.89501	5.87296	5.33772	8.77722	9.0216	8.57149	4.11149	4.27302	6.1212	6.5998	6.3046	6.00984	5.46009	4.57633	4.33675	5.14774	6.96632	5.2675	4.50615	5.03164	5.87659	3.27599	3.24119	6.0519	7.78576
FxaC_12g14020.t1	1.67233	1.46687	2.42936	0.436361	0.328794	0.67308	1.10025	0.405692	0.55668	0.724801	0.667788	0.543398	0.690442	0.630687	0.90196	0.351143	0.422865	0.401227	0.334118	0.291055	0.29478	0.805695	0.337554	0.702628	1.15499	0.909986	0.995914	1.65847	3.22795	2.71844	0.188979	0.369498	0.446843	2.43473	1.7774	2.69642	0.637203	0.596908	0.566394	3.15369	3.58618	3.35243	4.86191	2.48946	0.830481	3.4059	1.57737	0.717206	4.10703
FxaC_12g15110.t1	30.8764	31.8291	29.1354	28.9481	27.9565	30.8224	46.7993	52.6557	59.028	35.0986	46.8185	23.0095	45.4171	67.8956	59.9923	34.7882	33.425	31.8018	68.6032	68.7588	32.8974	34.7133	22.0099	34.3862	18.7559	25.4699	14.9228	38.0063	32.7252	26.2451	7.54156	12.2754	18.702	36.3892	39.2195	30.8806	59.7741	26.3807	38.9023	48.9259	41.4343	43.261	12.2891	11.7268	15.308	22.4432	17.9738	10.4742	18.2649
FxaC_12g15180.t1	44.9452	54.1386	39.5166	40.1386	56.0425	57.4031	30.9649	24.5913	25.0845	42.7214	29.6569	33.649	78.415	103.352	78.3666	48.6584	74.2839	67.2314	67.0217	73.6749	52.1439	66.8905	51.8395	47.4065	31.0698	38.0496	38.9565	16.52	13.6581	13.4381	43.2423	40.4471	123.76	9.57303	11.2897	13.7559	50.1675	45.8341	53.5032	11.0124	12.7555	11.8319	29.5173	14.4018	11.9648	15.9236	13.7354	12.7703	14.7742
FxaC_12g15510.t1	5.68309	3.83088	2.77891	6.6534	6.89328	3.62216	28.7142	19.317	23.1476	38.4787	19.4185	42.2589	14.8259	18.4727	12.0504	46.1197	29.6212	40.08	5.12775	6.28153	11.6311	27.8215	21.0227	34.9083	7.83418	2.24449	2.13603	0	0	0	16.9667	20.454	30.3074	0	0	0	41.6492	22.8769	41.5379	0	0	0	0.386837	0.722385	0.390169	0.547871	1.2104	0.361019	0
FxaC_12g15740.t1	8.24964	8.72589	20.6681	5.47928	4.25761	4.98047	11.6592	15.1764	16.0844	5.78883	7.28193	4.53639	8.21437	4.86123	5.37634	5.19658	6.46659	5.6079	6.22656	4.30734	5.19341	5.14347	7.07693	5.69427	5.69759	5.17959	5.12646	5.11294	7.15405	6.6055	3.54249	4.25306	2.20428	3.88636	4.90431	5.17035	7.85833	6.34212	6.70567	3.03575	3.954	5.22095	7.93016	9.39101	11.51	11.8705	12.6228	12.4913	9.74532
FxaC_12g15760.t1	26.4488	60.4429	69.5898	12.4095	11.3384	14.5713	27.5268	31.2142	33.609	14.0526	14.1925	16.6741	13.6715	8.3571	8.7541	12.1367	11.8231	10.0139	10.6606	12.9158	18.5735	15.9507	14.5227	21.1631	50.5933	49.72	73.871	3.67467	5.45543	6.66553	22.3476	32.0677	85.929	3.14204	3.64464	3.40997	32.0074	37.8086	32.6876	3.17863	3.64933	3.66376	145.626	85.2478	103.694	157.482	101.734	109.572	47.9842
FxaC_12g15940.t1	19.4363	20.7488	15.4271	30.4527	36.6438	27.108	9.79237	10.7051	16.5403	21.2047	29.055	23.0551	38.5998	31.2643	43.0354	46.4437	46.2902	42.9711	38.2922	31.5551	32.4782	53.8675	57.1515	45.673	14.4994	17.7933	15.8025	17.6983	17.3807	18.4884	23.2944	24.5158	20.3654	13.4677	14.1621	13.8505	41.7929	38.2701	32.7826	11.5932	15.5663	13.681	4.67758	3.04608	3.66521	3.08327	5.46551	10.7156	15.6342
FxaC_12g16420.t1	7.06311	17.9009	17.1277	1.51076	1.74105	2.47811	1.55522	1.6107	1.4018	2.20159	1.58161	2.39281	1.77336	1.86842	1.49367	3.69912	4.11892	4.48176	2.30236	2.74814	2.66277	2.7796	4.28601	3.80586	7.06431	10.4637	13.1778	2.10414	1.9872	3.78107	2.28674	2.8059	5.89737	3.25037	2.73344	3.19108	2.96372	4.39053	2.49289	3.56384	4.29033	3.08076	32.9587	12.974	7.2818	17.7406	7.74411	6.22408	6.49859
FxaC_12g16920.t1	3.99739	2.95644	3.37163	3.9572	3.00022	1.86213	18.6434	16.7227	17.4312	6.38128	5.99573	5.87853	7.81079	9.15304	10.9665	5.14565	4.60343	5.63813	3.13716	4.74044	3.91221	3.27279	2.04005	2.90087	2.6422	4.28909	3.50267	0.610074	0.72565	0.667775	1.85767	4.19191	4.2843	0.552516	1.05241	0.171121	6.29392	5.09359	7.16611	0.448337	1.04353	1.08132	1.95536	1.87388	1.69304	0.36884	1.17217	1.48125	2.52442
FxaC_12g17140.t1	2.08938	1.93823	1.88221	3.3876	2.46868	2.97611	0.52799	2.15561	1.71696	1.90623	2.89685	3.00013	3.59521	3.17004	3.39383	3.41221	4.67381	4.21483	2.31229	2.36006	3.22471	6.02356	6.41904	4.99436	1.32188	2.68306	2.10708	7.63765	8.23541	8.04832	2.17551	3.08602	2.57323	9.8759	11.3752	11.4002	3.40732	3.00843	3.03242	10.3295	8.40424	8.41674	1.92508	1.87561	2.89965	1.57748	1.97533	2.37739	4.87932
FxaC_12g17290.t1	17.6756	11.8268	8.09436	21.2757	20.96	21.3289	15.5858	21.1587	22.1528	24.1099	21.1169	20.3217	29.065	37.3467	27.7786	23.3863	30.2718	26.0738	28.5285	24.2878	26.5762	29.136	25.8415	27.8248	24.3753	19.9765	24.4652	5.18185	5.03469	4.88415	21.9105	18.7422	12.8947	7.65896	7.80008	6.93764	29.7823	27.7176	31.9942	6.56365	6.64213	6.49226	9.3721	7.06731	5.54542	6.67331	6.4535	4.18427	4.01885
FxaC_12g17470.t1	7.70745	6.52054	5.1978	3.32832	3.89644	3.20854	7.74513	6.97784	8.56203	3.28632	3.27183	3.26102	2.25615	2.66981	2.23463	1.60368	1.3811	1.95726	2.14948	1.79376	2.74939	1.05571	1.53161	1.18287	1.9765	2.63722	2.89823	5.02382	4.55718	5.28219	2.32922	2.34593	6.17251	2.88038	2.41678	2.55526	3.58613	4.09274	4.02475	2.28971	3.2142	2.71617	2.42552	2.54532	3.04932	2.00516	2.95914	3.49809	3.86537
FxaC_12g18150.t1	131.306	111.769	90.7827	285.441	278.91	225.067	95.3065	108.412	116.882	347.6	271.785	330.818	235.358	284.104	191.523	310.859	345.001	314.705	362.487	373.484	409.02	294.398	247.854	354.572	319.311	290.765	322.664	2.5745	2.38336	1.99257	412.663	369.221	345.349	1.16585	0.851157	1.10693	581.392	503.071	640.588	0.38981	0.329553	0.686982	109.469	58.8372	26.485	73.2905	63.0099	22.129	3.54146
FxaC_12g18640.t1	2.14102	2.46794	1.08904	1.82992	1.80358	1.9124	1.19678	1.56778	1.87773	1.29946	1.52992	1.69083	1.23406	1.3479	1.43316	1.35159	1.86318	1.64005	1.00585	1.27428	1.19756	2.39648	2.27701	1.97185	2.11425	1.72802	1.9313	5.29775	4.86561	4.92476	1.68724	1.89672	2.32144	6.20238	5.87639	5.92679	1.66785	1.08283	1.2911	5.64022	4.933	5.43402	1.52934	0.793698	1.08117	1.21618	0.969628	0.97522	3.05493
FxaC_12g19200.t1	20.7631	18.7436	12.7879	16.8223	16.0919	15.2437	27.5531	24.8634	27.2252	24.4599	24.031	19.904	5.57788	2.80895	5.35563	11.49	5.35588	14.8995	1.38408	8.63718	5.96884	20.8818	18.022	11.4086	9.19622	14.7903	13.2481	51.6624	42.0266	43.827	3.06577	16.202	27.8202	34.9175	36.1954	39.7886	5.66789	9.80012	1.46599	28.8862	41.8778	43.7796	10.1068	1.41453	4.19729	8.71755	20.5604	13.6946	27.88
FxaC_12g19540.t1	0.635654	1.47598	0.174893	1.24969	4.2716	4.25324	1.90625	2.90431	1.48142	4.83873	9.28641	6.13843	4.48742	5.28133	3.9104	17.3512	16.4722	15.6579	5.0645	3.43448	4.48306	9.76347	9.7044	6.67329	0.503632	0.612408	2.47173	1.25201	1.38799	1.00439	6.06149	4.69354	4.13772	0.798395	0.666456	0.624615	11.4084	7.28357	7.30931	0.396973	0	0.282405	0.681091	0	0	0.583293	0.958581	1.93845	1.31285
FxaC_12g20260.t1	3.99752	4.41857	4.43197	2.01697	2.50626	1.72806	3.20176	4.66892	4.8948	3.78289	3.91	3.22604	2.70418	2.9359	3.2192	2.7459	3.16058	3.0511	3.74605	3.10227	3.46437	2.96552	3.1482	2.53067	3.59962	3.56556	3.73095	7.802	7.86733	7.92525	3.56467	3.31809	6.90095	8.42878	7.70062	7.77177	3.4205	3.79692	3.39214	7.5532	7.99414	8.13841	3.77677	4.7888	4.00272	2.89807	3.49216	2.31293	9.17594
FxaC_12g21050.t1	6.57824	5.70284	5.02242	7.20618	7.90098	7.12184	12.9547	12.0447	13.3789	16.9841	13.3309	18.0383	13.3081	13.1573	12.8975	15.7458	11.7533	12.3351	11.6907	12.202	12.9108	13.5142	16.0626	14.0502	15.3808	14.5196	13.6994	4.10139	5.24281	4.5102	11.7386	11.3255	21.6332	4.46261	4.15275	4.84415	15.5086	15.1092	12.7931	4.05924	4.29809	4.86481	8.82729	11.0744	13.0586	8.76623	6.64726	8.46096	4.11393
FxaC_12g22100.t1	5.91	5.142	2.66208	5.3333	4.77973	3.82924	2.19093	2.20267	3.47249	2.44818	2.1027	2.19416	2.5001	2.93858	2.23143	2.28695	3.10386	2.51992	1.6762	1.63192	1.88085	2.18241	1.09982	2.06749	3.04132	3.2252	5.20137	1.01291	0.869924	1.05804	2.41776	2.85877	6.28376	0.987278	1.00345	0.586189	4.63271	3.98917	3.85002	0.791037	0.913512	0.815276	2.10017	1.15746	0.466204	1.80018	0.886061	0.896204	0.511998
FxaC_12g23020.t1	0.780714	0.56867	0.31058	5.31754	7.21065	10.0126	2.80158	3.23158	3.21486	10.0673	7.70681	11.6798	1.66482	1.6269	1.85497	11.7076	9.63955	8.06434	3.12735	2.41272	2.83631	10.6358	25.7514	9.55292	5.17091	7.87378	2.97513	0.066378	0.029958	0.203236	3.58277	5.09664	2.95039	0.166308	0	0.06279	5.57694	8.62706	6.74392	0.024628	0.10807	0.084742	2.13374	1.34222	1.4273	2.20528	1.65719	1.85248	0.159031
FxaC_12g23021.t1	0.421975	0.332568	0.6657	1.62526	1.83801	3.48014	1.50172	2.32476	2.25522	2.86568	2.012	2.97373	0.185808	0.066712	0.080117	1.21684	1.32994	1.39101	0.81416	0.79807	0.464232	0.791622	2.34644	2.16656	3.61585	5.68252	4.85225	0	0	0	1.37194	2.97051	3.26654	0.065769	0	0	1.71547	3.48204	2.26014	0.038912	0	0	1.19928	1.34167	2.08813	3.2559	4.12048	4.92914	0.290666
FxaC_12g23100.t1	3.52876	2.61993	1.6365	6.78265	7.59134	4.99804	3.50261	4.96545	5.52609	8.5137	7.85457	9.69493	5.19101	6.17483	5.50129	7.05196	5.916	6.86343	5.3993	6.2559	6.64168	5.8653	4.7246	6.56712	4.21759	5.23732	5.87673	3.45299	3.0651	2.71903	4.00038	6.17578	20.89	2.46067	3.11093	1.8909	6.71137	7.26756	7.04997	3.59943	1.79213	3.35704	3.2163	2.9911	2.01322	1.02966	1.4119	1.4676	4.24338
FxaC_12g23610.t1	24.7413	13.3758	16.8652	50.1109	32.4106	73.4849	18.7085	5.08472	6.02995	8.77853	9.05471	5.82458	3.36277	4.11224	1.37257	17.4055	19.0989	5.17716	1.35807	1.22268	1.6698	10.3626	6.16103	4.94106	74.9891	26.707	49.8828	11.7912	41.3765	18.5508	11.1732	18.3655	13.914	7.06682	9.1938	13.2007	16.761	32.612	12.5943	29.5163	39.0036	33.6931	11.1929	14.8686	19.5361	101.094	86.0508	55.7527	12.5913
FxaC_12g23800.t1	0.112742	0.443068	1.34162	0	0.222772	0.692362	2.70334	0.780628	0.689304	0.293611	0.376921	0.12977	0.165099	0.026702	0.050789	0	0.114527	0.057361	0.251479	0.121032	0	0.192627	0.135298	0.236997	0.885747	1.16697	2.35602	0	0	0	0.357441	0.442482	0.958392	0	0	0	0.162004	0.293238	0.440133	0	0	0	5.40423	8.21277	9.52162	14.8691	15.5228	11.2669	2.26041
FxaC_12g24290.t1	10.7233	12.2687	16.5764	101.077	97.3242	90.4088	18.1092	20.227	14.8922	120.191	113.556	139.296	43.6796	35.3765	25.8519	204.236	129.43	139.099	23.7514	26.5077	32.2634	221.849	282.445	236.429	63.5579	80.1112	83.8561	5.98055	4.56804	2.86971	107.742	102.517	150.492	4.32613	8.78929	3.05037	128.684	126.578	102.8	2.05173	0.783426	2.85566	16.3713	17.5692	84.3506	43.6346	64.0212	94.0538	6.91968
FxaC_12g24340.t1	11.4173	10.2874	6.45005	11.2171	9.12153	7.2506	13.635	12.6196	15.3615	17.9501	13.3761	19.3761	5.33854	6.42086	5.72569	5.93294	6.11271	6.03976	7.10236	6.36706	7.22316	6.58378	5.04986	5.88242	14.2241	12.5423	14.7047	0.048353	0.253395	0.217841	16.4757	14.1803	24.6043	0.037345	0.154835	0.044332	16.7677	13.8715	15.2649	0	0	0	7.92498	12.364	11.2317	9.99893	9.35666	7.26149	2.8527
FxaC_12g24860.t1	2.89544	2.32122	2.1914	3.63768	2.33189	3.4682	4.42948	3.94504	3.80404	5.06846	6.19531	4.79769	0.923186	1.20409	1.424	1.56061	2.91623	2.35142	0.930716	1.33854	1.08672	1.96808	2.1537	2.01955	2.70104	3.30682	4.21715	12.7275	12.336	13.5429	2.74633	2.12865	4.02664	11.0404	10.9518	12.3736	2.13908	1.97037	1.69017	10.2431	10.5766	8.87729	1.04684	0.297068	0.969171	1.75981	1.37323	1.99327	4.54528
FxaC_12g25090.t1	14.7397	12.566	17.33	25.3494	20.6912	19.695	22.3148	23.7155	27.2613	37.8633	30.9432	37.3264	9.48095	7.39893	10.6965	19.3623	15.1899	18.2284	14.5206	15.4035	14.063	16.3196	22.545	20.3795	19.1949	27.3863	25.1141	55.9937	51.6772	61.3478	29.0032	29.0523	32.6762	42.63	34.2492	37.8773	24.5214	30.8814	25.18	26.1101	33.4741	31.3673	11.5255	14.0998	17.2842	16.0491	21.8467	25.5534	34.2803
FxaC_12g26601.t2	1.19759	0.967219	1.70348	0.66192	1.71318	0.617099	2.79545	2.50573	3.57173	0.968006	1.39749	0.989661	2.98379	2.79011	2.18774	1.42654	0.721387	0.779224	3.09067	3.1763	2.64981	1.49866	0.848668	1.31136	0.97215	1.19534	1.35857	4.28651	3.21139	2.35506	1.07221	1.5066	1.46648	3.98323	4.81781	4.45651	0.826276	1.23076	1.18003	2.10664	4.5214	5.24583	3.1383	4.39449	3.87802	1.65615	1.05436	1.10128	7.47136
FxaC_12g26790.t1	612.341	434.798	460.894	243.357	222.297	235.177	446.425	544.742	475.298	170.461	201.41	153.451	115.004	132.384	122.768	175.702	171.407	178.395	62.9585	68.0045	60.4102	132.902	140.373	117.433	69.9251	74.335	84.1626	76.2456	70.5328	84.8142	80.0379	76.9769	126.508	48.9336	48.0066	47.554	126.316	121.116	127.735	41.5062	40.3912	39.7535	26.3528	15.8954	31.3292	34.8823	41.4973	45.3625	53.8474
FxaC_12g27230.t1	1.40349	2.42507	2.11786	0.40049	0.310941	0.404757	0.48151	0.580165	0.463497	0.295381	0.385214	0.34807	0.699189	0.528065	0.634461	0.321383	0.432498	0.468527	0.477905	0.62027	0.368883	0.574411	0.556862	0.662254	1.44676	1.62773	1.63189	0.947919	1.19748	0.828824	0.316784	0.361438	0.679505	1.37076	1.12347	1.18745	0.319784	0.529243	0.468935	1.05033	1.5885	1.08845	1.58685	1.36262	1.32093	1.45481	0.87509	0.962452	1.03347
FxaC_12g27370.t1	3.31997	5.20774	4.31577	4.93462	3.7668	5.91276	2.39973	1.71436	1.92478	4.69606	3.78591	5.01341	1.20238	1.56276	0.906358	3.34998	4.0665	3.35846	1.62864	1.31095	1.08078	3.2904	3.04893	3.365	10.7176	11.401	14.6373	3.36748	5.07822	4.604	3.74494	3.54454	5.19776	2.74382	3.4779	3.05007	4.30457	4.06761	3.48867	3.74338	4.28491	3.34712	21.6216	15.4338	5.01101	48.4912	11.9558	6.45512	3.04598
FxaC_12g27660.t1	13.0262	13.1114	16.8859	27.0588	24.4234	22.5105	14.8781	17.5077	15.8401	32.5154	26.2064	31.7842	30.8797	26.5122	32.6639	43.1096	36.6459	34.3427	38.5962	29.1995	31.0073	40.0455	41.5019	44.3704	17.5945	20.1308	24.223	10.4489	11.8818	11.0355	27.7259	22.7515	43.9143	16.6241	13.9774	14.6473	39.6446	41.0997	38.8916	11.0795	12.5627	12.3362	16.7804	23.9078	36.0528	21.4297	33.3481	32.5491	32.231
FxaC_12g27950.t1	1.95493	2.0722	1.49726	1.3641	1.54364	1.19408	0.971269	0.887422	1.19343	1.49456	1.61205	1.4833	0.803523	1.23393	1.5251	1.00268	1.45389	1.2846	1.10439	1.02464	1.28076	2.37618	1.93834	1.40495	1.42994	1.91515	1.85652	9.65086	7.4264	8.29957	1.48348	1.25219	2.01967	11.0428	8.35908	10.6268	1.21023	0.997518	1.16702	8.9721	10.5119	8.71481	1.51116	2.0371	2.01281	1.55982	1.39878	1.18138	5.51886
FxaC_12g28180.t1	229.802	147.692	221.176	619.158	655.54	602.775	56.0044	77.2952	83.4642	424.288	528.578	406.751	426.917	446.648	371.674	532.363	573.745	495.864	425.184	474.653	470.085	574.729	540.644	587.598	416.846	321.5	323.809	33.1785	30.0413	30.2829	924.571	919.802	597.385	8.60489	7.53083	14.9762	745.075	621.208	693.591	11.3499	10.0697	13.7437	154.013	101.456	63.69	223.067	153.932	142.386	33.8862
FxaC_12g28280.t1	0.135138	0	0	0.958852	0.726345	0.454836	0.427929	0.337436	0.132754	2.94062	1.63875	3.30909	0.352646	0.362436	0.447832	1.81353	1.28206	1.25948	1.39739	0.708654	0.892804	0.980704	0.98522	2.14392	0.951345	0.255177	0.172217	0.638872	0.549117	1.39793	1.14676	1.02333	0.91222	2.20058	2.70023	2.06403	0.641023	1.41716	1.3147	1.79731	1.57157	2.10659	0.303505	1.62158	0.950756	0.873909	0.956436	0.268571	1.21715
FxaC_12g28530.t3	7.38296	11.0801	4.55203	5.78634	6.17896	9.12819	4.53296	4.38027	5.15883	3.20373	3.14592	5.13998	15.9657	20.5449	10.8716	10.7677	16.5418	12.7469	10.4871	14.299	13.195	10.5268	6.29455	8.81803	2.21673	4.52506	6.60313	5.1544	3.41192	3.91877	8.77079	10.616	5.18467	5.59618	6.51463	4.87579	10.562	8.52413	9.38829	4.58992	4.19597	3.65582	5.97918	3.5196	2.22873	2.45456	1.39444	1.60125	4.82566
FxaC_12g28640.t1	10.3069	12.9729	15.7252	3.92482	2.5875	3.29049	3.25591	2.65773	2.79254	1.67961	1.66419	0.992756	1.04381	1.40261	1.05106	0.802017	1.45962	0.501004	8.82355	1.83427	1.16235	0.515477	0.392201	0.481969	7.49942	8.10213	15.1939	4.04001	16.1299	10.4616	1.06103	0.670852	0.494009	0.102923	0.514282	0.590746	1.03398	2.06001	0.629185	1.22369	3.61019	1.51751	31.5682	70.703	34.2932	11.481	20.279	17.6114	33.2055
FxaC_12g28910.t1	1.22752	2.92	1.50521	0.70609	0.391113	0.576998	2.11103	0.74536	1.47072	0.598051	1.45758	0.770116	0.684161	0.561107	0.779845	0.744685	1.38204	1.12551	1.18298	0.356526	0.487662	1.56423	1.49247	0.680293	2.67829	2.9118	1.76926	0.767539	2.76477	1.98111	1.9482	2.76912	2.39042	0.270333	1.47973	0.563265	1.14502	1.73838	0.816593	1.11767	1.76208	1.31642	6.4016	11.7069	3.53192	8.03097	8.12891	2.42796	6.71046
FxaC_12g28940.t1	0.223381	0.135733	0.099236	0.409647	0.876735	0.831769	1.7577	1.53954	1.70953	1.49808	2.31855	1.33356	0.722168	0.380069	0.545868	1.64849	1.59405	1.53473	0.336331	0.184816	0.439257	1.75103	1.76263	1.36526	1.33349	1.57448	1.06526	3.76601	5.68283	3.81403	0.897773	0.818858	0.705713	2.31836	2.7816	2.274	1.48231	1.01309	1.3547	1.80765	2.24642	2.40491	0.218112	0.18687	0.121359	0.487819	0.957762	0.436223	4.25454
FxaC_12g29310.t1	2584.28	1191.59	3352.89	6396.8	3230.58	2282.29	9092.67	11598.9	7541.42	25220	15359.6	30968.2	68.7498	0	92.1523	1397.91	718.208	1899	852.166	371.251	179.826	842.369	775.932	1539.15	15187.6	12054.3	10812.7	83.1839	123.186	147.256	18115.6	17552	19525.2	20.4467	9.86394	10.2858	5511.89	6367.08	5291.73	0	0	2.82661	2824.41	3916.3	6883.82	10952.7	22880.3	8157.48	0
FxaC_12g29560.t1	1.96185	2.70704	2.35722	2.19343	1.86566	3.82897	2.42848	1.65352	2.42245	1.67609	2.00055	1.92226	1.00421	0.997298	0.4744	1.00543	1.52882	1.24437	1.6449	1.43337	1.56648	1.70523	1.59889	1.51574	8.76642	9.14749	9.22025	0	0	0.02333	3.56326	3.57539	8.48446	0	0	0	2.12492	2.84818	2.60158	0	0	0	6.12519	5.82605	7.7151	7.67772	5.94728	9.16191	0.089681
FxaC_12g29960.t1	0.210522	0.2444	1.99448	1.57303	0.931283	0.693252	0	0	0	0	0	0	0	0	0	0	0	0	1.89272	0.206097	1.19277	0	0	0	0	0.594799	0.490582	0.880778	0.530023	1.60891	0	0.232572	0	0	0	0	0	0	0	0	0	0	0.222112	1.24433	3.13636	0.629148	2.58137	5.47242	0
FxaC_12g30040.t1	18.6689	36.5015	36.3686	9.251	9.99531	13.2143	14.4381	11.4421	12.2661	10.9944	10.7327	9.72177	14.0738	11.9184	12.1599	8.73591	11.8187	11.666	12.7622	15.5663	12.9285	18.3315	20.3791	19.6411	18.9641	26.6534	22.3215	11.3525	15.0073	14.4831	15.2046	15.4156	26.1548	9.63963	10.9784	9.86583	17.5401	15.4735	13.3328	10.4002	10.6531	10.6921	42.6198	32.1431	35.3656	33.0758	20.5204	22.5456	22.5571
FxaC_12g30610.t1	1.74833	2.19387	2.33436	5.82558	8.72114	4.20458	4.03571	4.39259	3.11589	1.49595	3.6809	1.67975	15.132	11.7404	14.3031	8.12109	7.52218	10.2918	14.8621	14.9664	12.5486	14.9819	21.9258	14.494	2.37932	3.13378	1.47637	0.997555	1.50646	1.94965	2.52074	2.96486	2.5498	1.96842	1.02754	1.27622	12.5406	13.0113	6.54023	0.178678	0.780817	1.13977	3.16217	1.31384	10.1873	2.9354	6.91428	13.4787	5.79077
FxaC_12g30670.t1	13.096	11.9692	7.81559	1.96524	1.86255	1.734	10.5709	8.64816	13.0598	2.05518	1.26958	2.48884	2.84869	4.75742	3.48155	2.11992	2.51209	3.9595	1.22883	0.939213	1.54911	1.15631	0.961831	0.547326	1.58306	2.57973	2.76061	1.13644	0.92667	1.98797	1.30658	2.46049	5.10133	2.0027	1.58045	1.82496	3.62852	2.06655	3.95866	1.47359	2.3179	1.17726	0.520767	0.204707	0.170041	0.824672	1.05146	1.00934	1.12123
FxaC_12g30720.t1	5.99149	2.19482	2.06979	3.93604	5.77558	5.71405	2.12073	4.16231	3.85089	10.1362	7.74123	8.05454	2.15469	1.92752	1.73101	4.71663	2.2563	3.16084	0.891498	1.43931	1.37797	2.07592	1.59236	1.9604	3.73118	4.83661	3.52305	4.50514	5.49586	4.75163	1.52745	1.73164	3.10418	3.0907	3.03848	3.01983	2.67365	1.58298	2.36941	3.60684	3.47087	3.45684	1.47205	0.799763	1.18086	0.714864	0.953965	1.34719	4.02715
FxaC_12g31240.t1	18.46	18.9922	12.541	12.9627	14.281	15.093	18.8852	21.7678	23.2567	22.1978	14.8381	18.327	26.9449	27.6866	33.413	16.5886	17.1383	18.5545	21.0451	20.0149	16.901	15.8619	15.6236	15.2593	13.0213	14.3563	13.1214	13.4649	17.0645	15.0966	14.2261	12.3069	11.3378	23.9997	23.5079	18.5279	15.5261	11.7055	13.572	19.5278	17.5221	23.4855	12.2848	9.30295	14.1612	8.10416	6.73324	7.06712	15.7813
FxaC_12g31310.t1	25.28	16.5083	35.9253	6.74621	3.49471	11.7067	91.8231	126.487	99.7416	14.6739	10.46	21.3257	6.90693	6.70349	3.19561	7.46451	3.59566	5.68612	4.73506	4.64038	7.16156	4.02994	3.58782	12.8025	10.2302	10.4161	25.7732	0	0	0	14.4621	5.23646	30.8713	0	0	0	5.07956	17.5693	1.60537	0	0	0	20.0039	57.5898	168.135	51.9404	71.5333	114.502	0
FxaC_12g31330.t1	10.2796	7.32014	6.33077	2.94215	2.73466	2.1695	9.19315	11.6144	13.2475	3.48588	4.34219	3.45111	2.3334	2.96486	1.88669	1.75137	2.4343	2.34215	1.56045	1.70049	2.20478	2.827	2.32058	2.14134	3.21565	3.5836	4.12963	18.4147	16.916	15.787	2.16629	2.74641	8.30137	18.6778	17.8297	16.9454	1.52292	1.39372	1.37318	16.1941	18.835	17.9459	2.7152	3.26083	5.38503	4.05535	3.69199	3.24098	13.2304
FxaC_12g31370.t1	10.9585	11.972	10.4904	14.5939	14.5764	10.9782	9.7642	9.58331	10.0725	10.0565	10.0837	9.12841	5.80121	7.4807	6.28228	8.22918	9.09662	9.51989	7.89338	7.48503	8.00687	9.76339	8.99458	10.002	12.2039	19.5738	16.3421	18.9962	17.177	22.6392	11.7625	9.41457	21.1976	8.65798	8.86175	10.0335	10.9846	10.7749	10.6947	8.29065	9.63623	9.09515	6.28583	4.13655	5.90337	6.54228	6.64553	8.49671	17.6711
FxaC_12g31950.t1	57.6793	102.979	82.0059	19.7649	23.8199	27.3478	25.4254	25.5254	24.0169	20.1968	23.8619	21.2748	30.4993	29.1645	33.8744	26.3129	30.7333	26.3778	28.4704	28.972	28.825	27.6235	28.9677	30.5	36.5501	43.1496	40.879	62.7763	65.8784	66.7084	18.2087	19.0921	13.8381	58.1818	55.0714	60.5973	22.0339	28.3381	20.5155	69.9877	73.411	61.3558	96.157	68.0786	65.2856	90.1166	52.8229	49.8908	76.2642
FxaC_12g32250.t1	63.9104	91.726	58.3955	39.2647	44.5933	48.2805	44.8382	41.9079	51.1724	37.8729	31.7757	39.1088	119.965	155.102	98.7187	60.1486	71.2773	69.7554	87.1843	96.4885	80.686	55.4309	39.7747	46.1103	30.8465	39.1211	42.7949	12.5492	10.1484	10.6306	62.7159	53.7814	72.2433	8.03526	9.43861	9.43939	62.6216	55.2167	60.4178	7.81421	9.48972	10.3511	49.0249	24.2299	17.3695	16.4826	15.3046	15.3156	14.0635
FxaC_12g32290.t1	17.9184	20.8103	28.6851	1.82903	0.837775	1.83737	24.7491	19.5185	17.9412	2.32927	2.79023	1.58511	1.85295	1.63914	1.96375	1.1208	1.19624	0.738127	1.47536	1.17866	2.192	0.760654	0.442878	0.955037	1.73131	1.96406	2.1893	3.50292	5.84403	4.8271	0.440036	0.831322	0.573936	3.16325	3.19102	2.05967	1.24064	1.10857	0.524491	3.68112	4.48837	3.78151	5.84783	5.74888	9.30946	4.56455	4.75708	6.18421	9.93056
FxaC_12g32460.t1	5.0277	7.56771	5.71685	1.60873	3.46402	2.42574	2.62547	3.25839	4.37517	2.36771	4.13374	3.04549	3.25864	3.1354	3.97035	4.24842	3.40712	3.2412	2.80416	2.76884	2.02814	4.42088	4.42013	2.39475	2.51486	4.21421	4.18589	4.89299	4.90475	3.37924	1.91708	2.46501	3.60793	7.02411	6.64789	6.91907	3.83035	4.54785	2.42012	7.02934	7.3334	7.78596	8.59237	7.5131	4.54652	5.02507	2.69781	1.8443	4.17022
FxaC_12g32490.t1	0.84337	1.14046	0.656488	0.899407	1.0309	0.784185	0.460604	0.666238	0.899517	0.774591	0.223344	0.813199	2.18487	2.04217	1.69363	0.243997	1.15395	0.623941	2.57816	2.46733	3.72912	0.986816	0.733053	0.380557	0.726703	1.32542	0.878768	2.66052	2.48264	2.34695	1.06114	1.6992	1.24158	1.72962	1.24137	1.61382	1.28924	1.09784	1.1618	2.0432	2.51983	2.09114	4.61202	8.53741	5.3703	2.01905	2.14516	3.21971	4.04224
FxaC_12g32560.t1	5.44688	7.2595	1.76864	11.3438	18.8437	13.9587	4.91145	6.74162	6.8712	11.8482	11.7852	14.0318	13.0076	16.9869	17.6629	19.1323	16.878	17.3573	13.9501	10.0789	9.02827	18.6614	16.969	13.9292	8.54546	7.5233	7.54545	7.71502	7.23172	9.08981	9.69347	10.7956	11.7751	10.029	7.0392	8.85074	13.3546	12.3378	9.80168	5.82142	8.28386	7.32676	6.26309	3.82713	2.57781	2.40178	3.55917	5.05021	7.45061
FxaC_12g33860.t1	123.025	176.607	106.148	148.679	85.2365	116.227	31.2404	37.8474	38.4609	32.4028	35.9961	32.6094	31.6418	22.4231	18.2094	26.6057	18.5346	27.7127	26.1072	21.5989	12.8609	23.7894	17.0806	18.5054	64.1566	88.3543	91.2638	10.6118	12.5296	13.2686	19.3424	30.1428	13.9147	8.39356	8.76605	7.95261	46.8167	47.0353	21.8929	7.73429	9.40663	7.43091	325.847	506.367	324.745	407.462	223.309	209.05	14.9923
FxaC_12g34120.t1	2.56648	3.6471	1.94958	0.640115	0.657249	0.797804	1.06178	1.14884	0.912961	0.378845	0.446519	0.414086	1.14214	0.715535	1.16338	0.049135	0.80893	0.516317	0.23352	0.465235	0.791367	0.245194	0.23576	0.213248	0.570826	0.506374	0.791512	1.70905	1.12994	2.02435	0.700735	0.566402	0.993192	2.01778	0.893794	1.47627	0.367327	0.190674	0.499565	1.2255	1.42753	1.1003	0.889566	0.418029	0.597328	0.393174	0.265385	0.202148	1.24206
FxaC_12g34650.t1	0.466483	0.601001	0.425966	1.21256	0.604583	0.665105	1.4732	2.8542	2.65237	2.97803	2.9346	2.33777	1.72333	1.71883	2.3295	2.64477	2.75725	2.7564	1.75096	1.8055	1.71806	1.96286	3.78195	2.79417	1.03634	0.912005	1.77907	4.46827	4.97834	3.09355	0.760411	0.756043	1.7374	5.26623	5.6335	5.29464	1.29042	1.77982	0.832133	5.28506	5.44327	5.69023	4.77868	7.308	4.53791	4.06735	3.71709	2.05553	2.66261
FxaC_12g35010.t1	38.1861	27.0136	18.5142	77.0886	71.9863	57.8333	45.8427	46.7699	56.6723	84.0138	65.6668	85.1252	75.0885	98.7482	68.415	90.902	98.2044	99.4435	57.4234	61.2748	74.426	78.9761	54.6285	74.3037	69.6596	57.4094	65.6332	0	0	0	82.328	81.3879	74.4662	0	0	0	132.952	120.152	128.967	0	0	0	30.8063	19.3137	9.7401	17.073	15.3712	5.79107	1.26667
FxaC_12g35030.t1	0.692575	0.392166	0.771926	4.86741	4.55462	2.22231	7.71643	5.91891	6.83974	5.06103	6.38366	4.33643	2.93711	2.18697	2.65292	4.05274	4.54866	3.37727	3.36442	3.24051	5.5287	5.23608	7.65146	5.07908	1.31815	1.29073	2.54538	2.6809	0.839112	2.28506	4.89378	4.92851	11.0258	3.74643	2.10003	2.00692	7.3543	6.62748	6.75133	1.7221	1.18488	1.58152	1.67677	5.37236	5.79939	3.98757	6.26218	6.72063	4.53765
FxaC_12g35300.t1	23.7576	22.9381	18.7677	32.0628	35.4118	39.0993	19.9898	25.3578	23.8544	28.5484	27.5987	28.8051	35.0764	32.8444	39.6054	39.019	37.6236	37.7731	30.5057	29.9456	24.5698	40.7274	41.9015	33.5077	27.6159	39.0555	31.6395	83.2549	73.1706	85.9037	21.9858	19.6759	16.783	69.847	59.5207	69.1588	23.6708	24.295	19.7435	85.7844	87.6207	81.0974	28.4854	31.4815	41.1652	23.0633	20.8651	29.3558	77.2763
FxaC_12g36500.t1	0.091976	1.35725	0.314139	0.187879	0.080412	0.585477	0.093332	0.167846	0.315815	0.289533	0.142138	0.194405	0.087418	0.084843	0.025628	0.148095	0.228162	0.160565	0.160967	0.117621	0.093267	0.423509	0.356981	0.197354	0.465065	0.607372	0.79291	0.08673	0.025173	0.109177	0.112324	0.149031	0.128262	0.05242	0.052522	0.026381	0.06954	0.131542	0.193804	0.103476	0.068097	0.047484	0.522895	0.47976	0.470765	0.864007	0.349974	0.400362	0.083924
FxaC_12g36550.t1	0.600711	1.0415	0.752815	0.415651	0.919655	1.24758	0.237521	1.0308	0.775268	0.474181	0.488304	0.427083	3.99848	3.42878	3.39117	0.47219	3.79744	1.34754	4.76485	5.43998	2.46077	0.415314	0.434847	0.092229	0.098486	0.455526	0.255092	8.4585	8.17081	10.5389	0.503229	0.239199	0.894979	4.52939	5.48792	4.11301	0.212178	0.362433	0.300044	3.39051	3.89826	4.62571	1.25498	2.82245	1.31108	0.119819	0.465791	0.873848	14.93
FxaC_12g36630.t1	0.354007	0.306176	0.218704	0.320312	0.335831	0.51806	0.104669	0.446577	0.495903	0.261719	0.268483	0.478829	0.135777	0.143261	0.110321	0.290573	0.241738	0.169882	0.268906	0.340396	0.391558	0.325757	0.420052	0.479645	0.56637	1.13651	1.55008	0.076062	0.085822	0.074433	0.275376	0.312317	0.307927	0.035703	0	0.053953	0.536617	0.555314	0.318763	0.042333	0.061919	0.032197	0.552886	0.513016	0.378006	1.17503	0.427302	0.642793	0.362415
FxaC_12g36720.t1	0.273469	0.095165	0	0.059864	0.218619	0.043028	0.101265	0.119912	0.06319	0.035319	0.123714	0.073581	0.430096	0.514933	0.520224	0.089238	0.321712	0.196208	0.099663	0.144853	0	0.218781	0.289104	0.198396	0.031442	0.085305	0.170084	2.2689	2.02929	1.50647	0	0.115607	0.266052	4.05472	3.15537	3.57427	0.06568	0.053003	0.095005	3.79526	2.60977	2.38171	0.056823	0.091452	0.107779	0.019022	0	0.050054	0.785826
FxaC_12g36870.t1	2.80794	1.45856	2.04227	5.794	8.48788	4.56665	1.54495	1.86916	2.86093	2.02395	4.79816	2.62016	13.2987	9.20773	6.38594	10.1455	13.7731	9.95501	7.34003	12.4111	12.1348	15.0762	16.1332	10.1804	2.22961	3.43055	1.87303	1.82204	1.47385	1.29431	10.4373	10.7035	32.1382	1.68269	2.17861	2.2301	8.53495	10.4741	12.3024	0.338532	0.542258	0.318741	1.1102	1.0625	7.3253	1.04874	2.51588	4.4807	1.12302
FxaC_12g37210.t1	0.480062	0.172289	0.175888	4.85655	2.77418	2.98362	1.12576	1.25213	1.50568	6.06277	4.78956	5.02375	2.40692	1.7111	1.07829	8.42201	7.85945	7.44601	2.17923	1.87831	3.22686	6.88547	7.95277	8.43007	7.07631	7.17697	7.71232	0	0	0	7.11944	10.9384	8.42938	0	0.092538	0	11.8703	14.0382	12.5	0.080267	0	0	0.79525	2.57705	4.59385	7.76756	6.02267	5.44584	0
FxaC_12g37210.t2	0.317014	0.173392	0.232601	3.08142	2.99486	2.04343	0.366162	0.429926	0.514156	3.66768	3.71755	4.48377	1.13627	1.4367	0.584252	4.1379	5.2073	3.78709	1.03918	1.26416	1.80046	4.9752	5.10519	4.57658	5.07288	5.00138	6.67134	0.044835	0	0	6.6067	8.4625	12.8201	0.028197	0	0.042583	7.77892	10.7532	8.16982	0	0	0.038314	0.371509	1.83488	3.48889	4.51165	4.15827	3.32135	0.045155
FxaC_12g37510.t1	4.98882	10.1842	7.5738	2.12101	2.32564	2.14279	1.67905	2.35566	2.46051	2.71576	2.71359	3.26472	2.71771	2.52458	2.73281	2.94519	2.96445	2.79069	3.35186	3.10906	4.3441	2.74991	3.33524	3.28778	6.51644	8.40419	8.95305	7.02581	8.55431	9.7143	3.30336	4.13468	6.73362	5.93412	6.12582	6.26932	3.35696	4.30926	3.84247	4.97267	6.71162	5.86203	17.5712	12.9959	7.22182	10.0254	5.24097	5.02938	14.1897
FxaC_12g37701.t1	9.85386	9.03271	7.12263	2.19599	1.15024	0.983112	7.43198	8.29943	9.48187	1.83118	1.59275	1.84316	1.44984	1.44458	1.27488	0.953801	0.838388	0.789555	0.708817	0.49462	0.67213	0.729614	0.558791	0.587826	1.27738	0.899218	1.29341	1.52736	2.06653	2.16095	1.34839	1.25339	4.05088	1.22715	2.48426	1.48024	2.04182	1.26485	2.09806	1.06597	1.67814	0.976595	0.587408	0.622844	1.00667	1.10866	1.06225	1.74316	1.31961
FxaC_12g37732.t1	5.18827	6.2958	4.12413	5.61528	6.80391	4.04448	7.25464	7.36489	8.23293	5.7091	5.26272	6.84267	8.17541	8.25965	11.7594	6.83774	6.2142	5.86372	11.2967	8.18446	9.87728	7.09911	6.83714	5.39867	6.38032	6.22147	7.87274	0.323279	0.413296	0.904287	5.45557	7.243	10.9311	0.249649	0.474857	0.551653	6.18086	6.87241	6.22828	0.118725	0.130871	0.155026	6.59532	9.51565	11.9956	4.29617	3.81668	5.78618	1.31734
FxaC_12g37920.t1	0.363939	0.891171	1.22018	0.158137	0.516528	0.762818	2.38956	1.53814	1.32783	0.633535	0.365939	0.761553	0.310702	0.051575	0.158844	0.197037	0.452504	0.219293	0.472495	0.686135	0.770464	0.225226	0.418279	0.556055	0.659785	0.364636	0.352597	0	0	0	0.222754	0.576583	0.907513	0	0	0	0.177127	0.488513	0.148451	0	0.01329	0	2.21424	2.88313	3.4641	2.28162	1.64355	1.83897	0.392954
FxaC_12g38030.t1	3.2368	3.00826	1.36034	2.205	2.64686	1.1641	2.35865	2.12724	3.58906	0.693076	0.816258	0.901666	0.525202	0.579795	0.506962	1.35107	1.07957	1.5368	0.159902	0.218075	0.309896	1.03816	0.436634	0.85215	1.00747	0.834386	1.47539	0.448158	0.033795	0.441029	1.12703	1.13774	2.15171	0.406556	0.26603	0.360277	3.69189	2.32155	3.0541	0.214332	0.194667	0.263608	0.110186	0.196754	0.122048	0.337342	0.622418	0.48115	0.063921
FxaC_12g38040.t1	3.07762	1.99747	2.56509	2.56688	1.50079	0.508506	1.35228	2.12447	3.16586	1.81585	1.24165	1.82843	0.942689	1.30701	1.37096	1.76874	1.31464	0.805685	2.70799	2.88996	2.36634	1.96097	2.52919	0.963647	1.4547	1.99061	2.0444	2.21719	1.44566	1.63577	1.09863	2.0434	1.68827	1.34812	1.73141	0.536034	0.980204	2.41782	1.17348	0.855967	0.699467	0.656741	4.55129	5.46325	7.47387	1.87645	2.2855	2.98786	2.57568
FxaC_12g38090.t1	19.5749	13.2799	10.4408	8.63294	11.3228	5.87251	9.12373	13.477	15.6744	4.44831	5.10747	5.42928	5.02326	3.83778	4.14749	7.51873	4.52228	6.30661	5.93315	6.36118	6.72117	4.94167	4.67798	4.78792	1.13637	1.32544	1.71743	1.34999	2.19775	1.77074	4.4036	3.76988	2.42007	1.90325	3.06373	2.1677	4.4777	5.99657	7.40334	0.942035	1.2909	1.71751	0.314996	0.156574	0.466888	0.049569	0.913543	1.07514	11.9271
FxaC_12g38210.t1	2.90694	2.20672	0.698367	12.3602	9.91267	6.97619	2.0696	3.10461	5.47416	13.5847	11.1664	11.0098	5.38774	6.13514	5.68015	10.7446	11.9394	9.92177	6.4854	6.24073	5.05391	11.1845	9.1161	10.366	9.29592	7.45161	7.68569	2.2092	1.44457	1.71572	9.59495	9.54675	24.992	2.50732	3.25396	1.87129	17.3533	12.9075	11.7227	1.81996	1.49647	0.992194	2.89154	1.56138	2.04314	1.76082	2.98712	1.05891	1.40584
FxaC_12g38240.t1	13.747	8.82071	7.5659	58.5419	61.7135	36.5978	38.7794	32.2077	36.8796	147.115	72.4287	149.939	27.107	29.0492	22.381	107.036	105.967	129.931	24.295	33.6949	45.2665	62.2915	89.062	78.5657	54.3355	28.929	35.3438	0	0.191684	1.96974	38.8217	33.9988	141.693	0.369157	0.198671	0.76927	54.5622	71.194	69.8789	0.631902	0.399675	0.724755	8.04265	10.6905	7.95552	26.4414	33.2661	28.2881	0.678372
FxaC_12g38420.t1	3.00104	2.75613	3.10444	9.56008	6.70732	4.93487	12.3432	11.3332	12.1456	11.735	13.8503	12.2534	18.3122	12.855	12.5645	13.5013	9.81584	13.2089	16.7811	16.0659	16.3652	13.3103	12.2327	10.1288	5.65326	8.80456	10.187	24.304	19.3737	18.5627	17.6866	14.6182	21.2837	22.244	20.3963	19.6675	20.0878	18.4987	18.2848	12.0695	13.6208	17.1381	8.93418	20.9147	24.6103	11.749	19.1589	21.2996	16.5404
FxaC_12g38470.t1	2.86644	1.96807	2.08528	2.72173	3.10889	1.30512	5.23851	6.07109	5.71021	2.81819	3.10533	2.94807	5.0247	4.39245	4.27231	2.70411	3.10516	2.80968	5.39773	4.30402	6.15864	1.63363	1.81843	1.40076	1.56505	1.97384	1.55797	1.83299	1.49109	1.97543	2.01653	3.22156	3.00271	1.52811	1.61967	1.63075	3.52397	2.81567	3.87302	1.38887	1.34739	0.954131	1.4864	2.24914	2.62305	0.757966	1.35045	1.87661	3.11415
FxaC_12g38510.t1	17.0028	37.3026	36.9073	2.9396	2.18507	5.12116	4.36138	1.70436	2.01521	1.30354	0.660024	1.00742	4.16522	3.52544	3.35949	2.86109	1.35588	2.06924	2.23774	3.57489	3.20894	1.09295	1.63108	0.972469	5.98468	3.10159	3.48878	2.17238	1.83768	2.01902	0.379677	0.97412	1.04312	1.54549	1.57832	1.78448	2.07753	3.02496	1.47035	1.88899	1.35938	1.04678	50.9431	62.7211	29.6619	16.7838	6.1342	4.23331	17.3458
FxaC_12g38950.t1	18.2891	25.4496	27.8063	20.5333	19.1765	25.9948	43.1788	47.6113	46.0594	21.9971	19.8439	20.7189	9.19614	7.73138	10.2243	12.5189	13.4656	11.3607	11.0194	9.80972	8.41008	13.3836	13.6455	14.2784	37.905	35.0828	36.7622	4.6987	8.38436	8.92948	14.3194	17.8789	19.1055	3.79764	3.44816	4.39738	14.83	17.5397	14.8868	4.38703	6.81928	5.36343	47.4784	33.8992	34.0292	74.2684	35.495	30.6301	21.8501
FxaC_12g39180.t1	1.27885	0.323384	0.258936	0.117233	0.088074	0.194276	0.371716	0.228648	0.320856	0.221502	0.20316	0.273001	0.083204	0.299526	0.295809	0.039695	0.139324	0.147473	0.226013	0.215223	0.306931	0.144078	0.134881	0.156007	0.291011	0.21206	0.50631	1.5363	1.12035	1.65176	0.259973	0.079123	1.44986	1.31597	1.80407	0.450718	0.141321	0.115129	0.119312	0.819058	1.1984	1.54604	0.167335	0.113843	0.254436	0.258765	0.114399	0.363409	1.14409
FxaC_12g39230.t2	18.7507	20.4975	14.6819	14.6463	15.872	13.4594	18.6413	20.5635	20.3392	20.9684	12.872	20.7475	24.3997	36.9239	24.1646	19.0883	24.5051	24.724	17.477	21.6497	19.1139	17.6772	15.214	19.6363	12.3189	15.2759	17.3399	5.14761	4.45859	4.61474	20.5888	17.4766	26.3532	8.50879	7.0378	7.77347	20.8899	19.4535	20.4167	5.91125	8.72509	7.67543	11.0223	9.43289	11.8753	7.38214	8.07376	6.97351	4.65559
FxaC_12g39750.t1	2.94862	4.58237	4.49126	2.9178	2.03557	1.9096	1.96063	1.59354	1.93263	2.59143	1.70915	2.73472	1.76591	1.6775	1.18802	1.6438	1.76514	1.15903	1.675	2.15321	1.68219	1.60654	1.52483	0.900935	4.73643	2.72962	4.40176	2.67613	7.53701	5.64001	0.933238	1.31645	5.75158	2.92182	2.82568	3.87823	1.58594	1.81101	1.54786	4.61742	7.04586	6.73426	7.02268	9.16441	3.45155	6.07014	3.22891	2.35266	4.93736
FxaC_12g40140.t1	1.87674	3.15554	2.29328	4.4832	4.82497	4.55558	3.58299	3.19787	4.25017	3.93528	3.31934	5.81096	5.47234	4.71585	3.31383	4.16334	4.09607	4.06251	4.22965	5.90155	4.40918	5.2995	4.57211	4.1147	4.70775	4.65489	5.60114	2.68741	2.4654	2.89618	3.35041	3.66254	7.38838	2.66002	3.15509	1.72756	5.89903	5.19142	4.85893	2.90972	2.16595	2.62024	3.41886	8.63945	8.38957	4.37748	4.92661	4.39181	3.50433
FxaC_12g40520.t1	0.544699	1.84684	0.419647	0.87436	0.244933	0.634326	0.971408	0.449268	0.488221	0	0	0.249108	0	0	0	0.261581	0	0.795297	0.221243	0	0	0	0.502917	0	0.661202	1.46006	0.512202	0.842171	0.27879	0.352467	0.441707	0.489342	0.998616	0	0.624329	0	0.394752	2.09328	0.328727	0	0	0	0	0	0	0.220572	0.208897	0.478545	0
FxaC_12g40530.t1	2.66488	2.73731	1.98411	2.37991	2.92622	2.10444	2.1475	2.21662	2.66203	2.22847	2.65549	3.11354	1.83887	1.60848	1.72852	1.59908	1.92029	1.75265	1.96478	1.46781	1.68411	2.21632	1.68225	1.67239	2.32612	3.13728	2.93512	7.62553	7.49703	8.06685	2.14457	2.55263	3.61373	7.91294	6.83703	7.2969	2.56933	2.66199	2.68065	6.74572	7.77287	7.37527	1.40709	0.969455	1.4337	1.13284	1.35463	1.61804	4.28783
FxaC_12g40680.t1	6.06042	7.53118	6.05547	13.325	15.0662	12.182	15.4926	20.6006	16.5986	23.2592	23.494	18.7396	12.8636	12.757	11.6495	15.8611	15.3674	13.1613	19.7938	18.0253	16.2917	15.1727	17.8915	18.5446	18.3252	19.6607	25.2489	2.36289	3.5272	2.32996	23.4565	18.3674	21.8084	1.94644	3.93725	2.34164	20.4981	20.3496	24.0386	1.6804	2.04223	1.71454	14.9316	11.0929	12.5249	24.542	19.9142	18.5461	4.38834
FxaC_12g41050.t1	0.748338	1.38136	1.02258	0.65129	0.935788	0.771778	1.19386	0.796165	1.10842	0.339091	0.55082	0.718297	2.26699	2.03908	1.66406	0.733468	1.35291	1.06347	2.00907	2.42132	2.73136	0.680926	0.707872	0.923202	0.823389	1.14911	1.29792	2.11113	2.04583	2.95643	0.879795	1.46166	1.49625	2.00867	2.05024	2.12359	1.02553	1.1861	1.1182	1.33161	1.42491	1.2553	1.25116	2.64906	2.47843	0.748862	0.895735	1.32736	3.3548
FxaC_12g41230.t1	0.809751	0.782031	0.513355	0.598443	0.407091	0.526771	0.758481	0.846439	0.789122	0.512563	0.409324	0.335219	0.423906	0.221366	0.32146	0.211581	0.321836	0.201951	0.589553	0.516047	0.571364	0.357798	0.611893	0.37737	0.647343	0.725157	0.539991	4.07586	5.17138	5.82658	0.656371	0.449164	1.62037	2.81242	2.50597	2.63985	0.379089	0.36954	0.463183	1.95638	2.29015	2.15696	0.344064	0.325732	0.48576	0.180193	0.520809	0.75583	4.22171
FxaC_12g41240.t1	9.25413	11.5373	90.6758	19.4228	2.70335	3.66169	40.8583	33.0514	38.311	3.33716	3.39236	0.900653	0	0	0	0	0	0	1.73793	0	0	0	0	0	4.40564	6.50507	10.5269	22.5561	58.3181	92.1771	1.4672	1.41802	15.0683	3.68877	1.80896	3.18779	0	0	0	0	0	0	0	6.99523	97.9399	11.8693	42.4287	106.763	196.812
FxaC_12g41290.t1	3.11986	5.47596	2.83497	3.78536	4.8015	4.06339	3.1052	4.47478	3.74515	5.59089	5.66775	6.21012	8.14107	7.79144	7.92756	7.95773	8.36953	7.76734	6.45543	5.80689	7.1731	8.90357	10.1976	8.61065	4.94219	5.45988	6.00522	6.95498	7.07063	9.0423	6.74556	6.87451	5.84377	7.95396	8.31635	7.7843	9.73052	7.67164	7.80186	5.67384	7.54183	6.08123	3.65399	1.30953	2.06716	1.6662	1.56072	2.41345	9.9429
FxaC_12g41330.t1	82.1453	86.2119	117.546	43.9864	33.8739	70.1231	34.64	13.9824	13.396	8.74478	8.98318	8.91564	11.6818	11.3992	10.4413	18.6213	24.0359	8.91468	13.4431	12.7924	5.98106	14.0465	10.8593	9.68319	48.6429	36.0771	59.2344	37.8924	94.0452	41.5538	17.8243	18.5307	4.78519	21.4926	27.3737	33.3219	22.0779	29.4461	19.2812	44.435	65.0592	59.1562	101.873	104.512	91.2275	117.921	111.027	87.1391	98.6198
FxaC_12g41350.t1	7.58924	9.82834	13.37	1.8774	1.88315	2.45401	3.7161	3.15644	2.83806	3.61373	2.91088	4.58713	1.59352	1.59841	1.84319	1.54423	1.30841	1.49832	3.08163	3.05756	2.37124	1.92484	2.30855	2.45689	6.03759	5.25666	6.54743	0.570506	0.795659	0.860156	2.64796	2.73774	2.87949	0.891999	0.662075	0.938518	2.03666	3.32354	1.56072	0.673951	0.487586	0.580122	20.6473	10.4202	8.17511	14.6764	7.20784	5.98463	3.01056
FxaC_12g41430.t1	47.8319	51.1568	43.1874	35.7897	34.1215	35.4368	45.9607	46.9045	53.0174	27.6056	26.7522	26.3862	77.8976	95.5836	60.9729	32.1703	36.5053	34.5494	77.5291	82.148	98.2038	36.491	31.0792	41.1735	32.0869	31.4514	33.9071	7.62052	5.29299	6.22969	47.5576	46.7862	58.5033	6.75347	7.32883	8.49032	50.3922	55.4675	62.844	7.14811	6.89919	6.06619	40.2869	24.5079	33.1649	15.1362	17.5	15.0462	12.5455
FxaC_12g41520.t1	1.0214	0.652914	0.736656	2.7568	2.44552	2.38491	0.791729	1.03867	1.0051	1.53	2.58418	1.22362	2.04112	1.20363	1.47944	2.84633	1.88052	1.91472	1.56349	1.79985	1.89528	2.02326	2.88311	1.80084	1.04334	1.02296	0.816995	4.97857	4.11929	3.78411	1.77208	1.55642	1.42345	5.73811	4.83774	5.21949	2.05485	2.32993	1.92055	3.67131	4.30185	3.08549	0.284411	0.50855	1.20129	0.833117	1.04169	1.31636	3.02721
FxaC_12g41690.t1	0.246377	0.141198	1.19952	0.298573	0.14048	0.296297	0.101486	0.304399	0.26206	0.333131	0.027238	0.082434	0	0.030533	0.029111	0	0.083685	0	0	0.030232	0.038021	0.093418	0	0.134738	0.661181	0.792737	1.58481	0	0	0	0.028778	0	0.086137	0	0	0	0.044787	0.035593	0	0	0	0	5.3541	2.84877	3.23315	9.2332	1.87107	2.67729	0.088241
FxaC_12g41880.t1	21.8426	23.0448	15.7591	27.2358	29.6618	29.9399	22.809	27.258	30.1205	16.0592	15.7963	16.4566	50.469	59.6463	45.626	27.1344	39.9058	36.4279	34.7376	38.2947	35.8904	33.0514	27.2872	30.3862	20.3416	21.7984	29.9347	8.17474	6.57381	6.38287	31.304	28.5164	66.5305	8.51297	8.53165	8.67719	26.3847	28.6716	28.8943	7.63741	7.50656	7.76022	14.8563	7.80922	15.4021	9.60712	10.8456	13.894	5.67178
FxaC_12g42021.t1	1.8273	2.41253	1.8314	0.605328	1.47478	1.25377	1.55134	1.51368	1.69024	0.855138	1.28288	0.549456	5.10805	5.96854	5.96429	2.97243	3.36696	3.30422	2.21253	1.51221	1.40174	5.30884	5.85942	2.85223	0.494546	0.648843	0.380872	18.2465	16.1612	14.5185	1.54284	1.95445	1.91891	26.1212	25.2385	27.8503	1.92099	2.53632	1.73479	21.5875	22.6702	21.96	0.342078	0.081182	0.222633	0.330172	0.255591	0.375784	9.81546
FxaC_12g42470.t1	43.6221	44.9719	22.3408	47.7993	74.2594	67.4346	31.0014	39.579	48.155	42.4318	63.5853	46.1707	90.1548	86.2284	102.912	85.9059	81.9027	76.6025	62.461	57.8478	43.6118	74.0656	69.2995	50.8854	30.7695	51.3596	35.7381	8.96263	9.29991	12.3348	33.6396	34.1256	24.9949	11.976	11.0941	13.456	53.3866	48.7114	45.5021	11.8575	14.5308	14.5338	16.0395	12.0043	23.9662	7.2338	9.3237	19.7296	22.4124
FxaC_12g42540.t1	1.65644	2.03986	1.17066	1.87014	3.84444	2.48231	0.877434	1.74541	2.46206	2.55837	3.28505	3.03636	4.43214	4.8644	4.32093	4.67663	5.94918	5.83893	3.30799	3.12923	3.7043	5.67383	6.70869	5.50556	1.46715	2.80819	2.93947	1.96189	2.51701	2.60985	4.1853	3.28775	4.32186	3.67011	2.73165	2.93582	5.21332	5.04007	4.3944	1.33563	1.9043	1.74953	1.37915	1.18356	1.42981	1.03041	1.13332	1.24641	8.15127
FxaC_12g42720.t1	0.045079	0.05721	0.064934	0.258738	0.261593	0.342081	0.135034	0.440419	0.359134	0.601573	0.323562	0.643632	0.332972	0.196187	0.258568	0.324751	0.321261	0.141291	0.300631	0.328011	0.572982	0.519454	0.451475	0.536355	0.855232	1.00911	1.25012	0.051544	0.089628	0.107605	0.786068	0.811498	0.722569	0.075333	0.132783	0.110859	0.528101	0.391817	0.375415	0.0255	0.041988	0.102363	0.450424	0.40677	0.483188	0.424158	0.375679	0.323241	0.068938
FxaC_12g42750.t1	8.06208	7.14438	6.20474	9.99041	13.913	9.96246	5.74989	9.6373	9.91536	13.117	15.6967	16.5986	12.8329	10.7551	12.1339	14.5797	15.5632	14.7246	12.3471	12.5022	16.8388	20.4392	23.9085	16.3213	12.5893	12.4971	14.1257	42.7632	36.0231	33.0443	18.1895	16.3556	20.9067	48.9818	42.7967	42.6478	19.5214	15.1597	14.8847	36.5474	40.9834	37.4698	7.55231	7.71335	9.71868	9.58377	7.7729	10.5422	19.3859
FxaC_12g42770.t1	2.56502	3.49419	1.79682	5.21466	3.45398	3.34446	5.88689	4.8229	5.82122	4.15621	4.23212	5.39178	6.68686	6.12542	6.08725	6.16349	4.55607	4.51346	8.37954	7.53966	8.37105	4.92467	6.91219	4.98269	2.73316	4.06342	4.44358	5.34568	4.1833	3.13001	5.63238	5.31336	18.3862	3.13004	3.75617	3.29737	4.60384	5.23849	5.40925	3.26533	2.49825	3.93925	3.08973	6.13744	6.26599	2.70771	4.30095	4.49953	4.2298
FxaC_12g42910.t1	8.86868	9.21636	4.47583	4.74146	6.38474	4.27517	5.39684	7.08526	8.85911	7.15383	5.03901	6.16089	4.59628	4.58523	4.54687	4.15734	4.54089	4.41614	5.13617	3.99146	5.0808	4.93846	3.86853	5.95421	6.5868	6.28571	8.03967	2.33728	2.15959	1.95816	8.61588	8.84162	15.2149	1.55645	1.88225	1.34448	8.02462	7.61072	8.39141	0.833377	0.933928	0.743073	4.1855	2.97452	2.28346	2.62763	2.37128	1.67382	1.10448
FxaC_12g42960.t1	6.61242	9.17815	5.76457	2.94535	2.53877	2.7378	5.17435	5.48868	6.89327	1.04308	1.842	1.78059	3.24036	4.28305	3.72661	1.60095	3.87693	2.86911	3.15011	2.852	2.07612	2.92715	3.00565	2.02453	4.60754	5.3937	5.38858	7.379	6.48111	7.52732	2.62481	3.42804	3.53238	7.40961	7.37096	7.24783	1.83463	3.04916	2.67743	5.95188	6.70915	4.83546	4.90036	4.46958	5.59434	4.42387	2.70476	4.50821	6.76071
FxaC_12g43040.t1	1.89003	1.53248	2.28896	2.16465	1.5674	1.99566	2.2292	2.0258	2.38292	2.78894	2.88532	3.35582	0.971369	1.18608	1.0209	1.98212	1.98771	1.88725	1.18359	1.09446	1.04566	2.29906	2.24025	2.26569	3.80465	2.35983	2.44687	0.888996	1.26715	1.33105	1.92787	1.65842	2.59791	0.959906	0.8593	1.48005	2.03656	1.94749	1.72593	0.595503	1.2493	0.903017	1.10925	2.02392	1.81612	3.16813	1.42029	1.45855	2.60434
FxaC_12g43090.t1	2.30585	4.0404	5.23369	2.97812	1.31455	3.61047	1.6165	2.45315	1.64	4.27754	2.72608	3.53087	0.638259	0.597733	1.08058	1.63914	2.21254	1.19823	1.51183	1.66665	0.816561	1.88577	1.71916	1.87388	7.78882	8.09948	9.53178	19.4227	20.6535	20.1337	2.89232	3.28924	4.31473	13.1674	11.4194	14.044	1.50473	2.68865	1.54363	13.5539	13.7304	13.2991	6.27107	6.4568	6.71594	6.84884	5.23813	4.95347	18.8011
FxaC_12g43360.t1	9.12347	19.1967	14.1686	5.8974	4.99548	8.22408	8.32414	6.85239	7.22886	5.9156	5.89487	4.57224	7.37804	7.13721	7.116	8.21374	7.61537	6.93819	7.35494	9.08057	7.65042	6.62932	9.89341	8.29676	10.5985	15.9859	14.3405	12.2015	12.2843	11.3684	4.64038	5.30988	10.3713	12.8263	12.3482	15.5604	9.18745	7.87074	8.05462	17.3429	17.3182	13.5903	36.5384	48.6421	45.9655	30.6397	26.5844	23.7098	17.1101
FxaC_12g43570.t1	11.1405	10.7882	9.29167	11.6599	12.8772	12.4383	18.8677	19.0236	20.3961	17.8326	18.8873	18.5281	13.3015	13.0975	16.7669	14.5213	15.0381	17.9841	16.3789	13.2971	13.765	16.9076	16.9215	15.825	13.2937	17.8164	15.2456	34.6314	33.0656	30.7146	10.9367	13.1159	19.5425	37.4884	36.7677	36.968	14.9495	13.6913	13.1023	35.5958	32.4089	33.1427	11.2651	15.9772	15.5186	12.7372	14.0734	15.6125	22.9572
FxaC_12g43600.t1	1.27037	1.74373	0.343636	7.38708	9.89732	4.64834	4.36467	3.88478	4.06643	8.82132	6.704	19.8891	8.09322	11.558	3.75206	11.9709	18.2194	13.1903	4.56466	9.069	15.0887	28.182	33.0386	37.2712	29.132	18.4365	25.9457	2.22573	3.25765	2.51437	52.908	48.6585	34.1196	3.07968	2.5429	2.34445	22.8572	22.9067	21.9549	1.0543	2.43024	2.03699	16.5063	12.6597	18.8427	17.844	10.2687	14.2882	1.58247
FxaC_12g43660.t1	3.72961	3.96882	2.5309	8.37139	7.87418	7.43786	7.54849	8.96686	9.6935	10.0172	11.5606	11.1423	6.42437	6.62992	8.29256	9.03111	6.74808	6.88192	8.15204	7.72321	7.09996	7.29504	9.46212	6.52658	8.72617	8.63887	10.5271	7.37469	7.25734	7.51279	9.4033	10.0943	25.2478	5.92533	6.85486	5.35449	9.09204	7.99938	7.60529	5.60692	7.00481	5.84279	5.72966	7.32663	7.30502	6.35639	6.56642	6.52086	6.8258
FxaC_12g43840.t1	3.31671	4.1624	2.65006	1.3243	1.25914	0.970226	2.33121	2.64264	2.94792	1.25119	1.19629	0.945501	1.27868	1.05601	1.12978	1.36336	0.771862	1.20424	1.39882	1.48054	1.68599	1.48305	1.30861	1.34832	0.738393	1.50016	1.37684	6.37301	5.70994	6.76582	0.952378	1.03287	3.48182	6.53981	6.09665	6.54753	1.32866	0.803764	0.835635	5.53842	6.57803	5.55039	1.69535	0.592366	0.753469	1.47073	0.598126	0.796606	5.99206
FxaC_12g44000.t1	295.153	261.775	300.046	128.9	158.432	164.735	116.163	152.947	167.738	41.3033	70.5047	42.6506	170.507	163.105	136.786	66.2592	74.2344	64.6062	133.001	147.158	117.504	78.1149	68.3552	66.6935	45.8299	41.3047	40.9756	13.4904	8.22047	14.6806	121.572	116.773	23.61	2.99148	2.81793	2.71285	99.4981	93.9441	101.232	2.37637	2.13552	3.089	65.2558	38.6796	31.4074	44.8813	37.6736	59.0346	20.0466
FxaC_12g44010.t1	2041.03	1748.2	2069.29	1395.45	1675.21	1797.27	853.619	1323.65	1232.64	402.574	751.861	360.858	969.131	885.267	798.513	571.216	676.577	515.699	494.522	701.834	562.767	631.755	605.323	524.842	350.302	305.472	324.026	41.7822	28.9844	34.0806	1240.96	1139.44	213.295	6.24533	7.0503	14.6633	863.628	745.183	889.675	9.13726	8.42805	15.8049	328.968	235.045	152.846	441.176	316.415	607.804	32.7429
FxaC_12g44510.t1	26.5598	14.3438	6.10848	8.24075	6.98025	9.16842	7.86192	7.00259	10.4104	5.58951	5.38471	7.95007	4.8803	6.55987	6.32839	2.58947	4.84222	4.56103	5.71176	6.36977	4.0646	5.35693	1.90404	3.64202	2.6117	5.98105	5.73837	22.7324	28.1415	23.3898	4.14911	4.17797	12.8924	26.9873	21.8986	29.483	2.38498	2.71692	3.00135	27.0536	19.3203	19.8945	2.98318	4.322	7.0121	3.57572	3.74211	3.0725	15.5795
FxaC_12g44690.t1	23.0385	75.4156	58.995	0	0	3.02467	1.21381	0.478197	0.842373	0	0	0.295176	1.72082	5.00081	6.10393	1.89939	6.53234	1.88888	3.40805	2.2095	2.97376	3.0121	0.595922	1.41725	9.18273	47.1186	25.9747	0	31.645	53.1571	1.0676	2.31935	0.394431	0.458486	1.25513	1.34979	1.722	0.162121	0.533289	19.0008	20.2526	8.03616	370.715	294.085	47.1753	96.6413	59.5855	24.6794	78.9519
FxaC_12g44700.t1	2.75947	3.81607	3.31657	0.23641	0	0.365064	0.728556	0	0	0	0	0	0	0	0	0.261581	0	0	0	0	0	0	0	0	0.85992	5.91383	1.03265	0	8.83967	15.2918	0	0	0	0.193465	0	0	0.23734	0	0	4.595	6.55198	1.77727	22.9716	4.7465	0.892272	11.5376	6.72824	2.06261	11.7543
FxaC_12g44750.t1	2.60104	3.89513	1.81699	1.90581	4.13746	2.08765	0.690155	3.34985	2.35433	6.20961	4.61304	5.6831	5.57142	7.44392	5.10332	4.77435	6.89045	4.05552	4.82209	5.11213	4.80619	7.22493	4.98684	4.79491	3.87628	2.41954	4.0278	1.02641	2.48097	1.9698	5.83215	5.63513	3.81126	2.79671	2.65936	2.05146	4.97242	6.66216	7.63729	2.94371	1.25957	2.32856	1.99045	1.4465	1.66414	1.53653	1.69447	1.14043	1.77671
FxaC_12g44860.t1	1.45961	0.775716	1.49586	4.29689	3.76131	5.84998	4.39364	5.74355	4.83523	9.46705	8.78871	6.99573	2.62649	3.41818	2.94836	5.08023	4.34081	3.55231	2.54514	2.44563	3.31374	4.58289	5.71066	4.13217	3.41968	3.35645	4.4314	6.83593	5.82554	5.11289	4.9108	6.01298	8.78649	4.80842	4.95807	5.37037	5.7248	4.08928	4.81311	4.06396	3.86231	3.14583	5.68906	9.51351	3.20635	3.8472	3.20367	2.646	4.77049
FxaC_12g45060.t1	2.40496	1.79516	1.43939	1.75439	2.9193	2.5399	1.22425	1.39724	2.18972	2.00579	1.52258	1.89075	3.32978	4.55993	4.45521	4.82418	3.76165	4.54195	3.58713	3.33628	3.51711	4.57057	5.01827	4.60764	2.09958	2.90491	2.98642	6.05284	5.14884	6.22564	2.32466	3.34153	1.02616	6.87039	7.36139	8.65061	4.01637	3.28326	3.80599	7.5279	8.07917	6.87199	1.81071	4.00229	3.1853	1.29393	2.35069	2.09065	4.2387
FxaC_12g45090.t1	0.47474	0.258048	1.33526	0.964572	0.944275	0.989161	0.33136	0.862251	0.976492	1.52382	1.28293	1.80247	0.19882	0.035498	0.328606	0.833648	0.810909	0.706811	0.37084	0.034808	0.606501	0.754467	0.742073	1.13102	1.45318	1.07215	1.70297	4.23623	3.18293	4.86335	0.830597	0.887123	2.80279	5.23647	4.68792	5.97204	0.515454	1.03415	0.556352	4.48381	4.72682	3.50674	1.32256	3.89429	3.45643	3.12163	3.2025	5.96016	3.54299
FxaC_12g45290.t1	10.6164	14.1827	10.7901	15.4604	17.3966	16.2775	23.7933	27.3574	29.2497	27.7682	31.6168	24.5123	24.9243	22.1814	28.4381	33.4888	27.3322	28.7873	23.676	23.7867	18.5726	33.4451	33.9503	23.7993	19.8296	22.0846	21.7681	22.7827	22.3832	17.6388	20.3885	18.6383	39.554	27.6972	25.2625	25.9082	25.442	24.4893	20.6506	26.6781	26.2603	29.2572	12.376	17.1111	17.1183	15.6584	17.484	13.9129	21.3492
FxaC_12g45921.t1	1.02034	1.5247	0.961442	0.772363	0.710578	0.754034	0.916003	0.746954	1.01963	0.964223	1.24043	1.45332	2.74592	2.36221	2.34189	1.9006	2.46826	1.67421	1.12713	1.2984	1.44834	3.90762	4.1235	3.23475	0.79188	1.06356	0.957521	3.10383	2.18059	2.95107	2.29387	2.00149	4.18191	3.01361	2.6259	2.66953	2.1598	1.95517	1.51992	2.65082	3.68967	3.32784	0.756867	0.21609	0.435114	0.337349	0.235703	0.302448	1.6421
FxaC_12g46270.t1	7.60795	7.89402	12.0644	7.23704	5.48137	5.92052	6.74006	5.00665	7.11851	5.04798	4.87277	6.10105	6.59776	5.84045	6.53249	5.80124	6.9218	5.54716	5.4631	5.94686	6.1603	6.04145	5.90448	6.66629	7.13586	9.48957	7.27641	8.10165	10.3287	10.443	5.32441	6.37942	4.82476	8.08852	6.63804	6.87664	5.59348	5.75866	3.67043	7.69756	8.31753	8.74295	8.20095	6.38103	8.14422	7.7317	6.44995	7.30887	28.047
FxaC_12g46400.t1	3.82817	4.53163	4.0417	2.57286	1.86514	2.21229	4.07417	4.76048	5.57021	5.69328	4.5246	5.20595	2.12845	1.70912	1.75809	2.55219	2.89597	2.26213	2.24954	2.12676	2.22615	2.39499	1.63698	2.52077	7.01111	6.13778	7.3717	3.96832	4.30902	5.51395	2.59898	2.53471	5.11449	4.95943	4.01778	4.26461	1.94738	2.51768	1.93234	2.91757	3.77703	3.2399	17.367	11.8167	8.80228	10.5276	6.1922	3.66255	5.92058
FxaC_12g46420.t1	4.69486	3.63255	3.05593	1.71924	1.84519	1.17668	5.63272	5.9458	6.17633	2.93729	1.52732	3.03152	0.311209	0.354014	0.151605	0.455241	0.398248	0.550022	0.331874	0.483538	0.508836	0.37225	0.445456	0.778789	2.12433	1.80299	1.90016	6.57721	6.56354	7.28364	0.938168	0.898298	2.15294	5.2755	4.69184	4.26606	1.07844	0.917554	1.0733	2.57121	3.98296	2.77176	1.06492	0.267089	0.749064	0.71118	0.615405	1.16952	5.24227
FxaC_12g46510.t1	1.51309	1.83576	3.05849	0.752187	0.68062	0.700168	2.18291	1.7691	2.67706	0.587212	1.4282	0.435141	1.75228	0.900666	1.20329	0.489108	1.00816	0.971982	2.10511	1.94433	2.2716	1.3266	0.966118	0.822265	1.01898	1.7725	2.0517	4.71439	5.08505	3.94307	0.838388	0.703915	1.82106	3.48262	3.49702	2.09462	1.11912	1.15835	1.18637	1.93962	3.19703	2.52796	4.05503	6.30267	6.92988	2.42255	2.39236	2.65487	9.01584
FxaC_12g46570.t1	5.7661	11.4561	10.0696	0	0	1.62995	0	0	0	0	0.234816	0	0.35331	0	0	0	0	0	0.204318	1.06494	0	0.925318	0	0	0.669259	0.911988	0.833574	3.82033	13.1905	16.8906	0	0	0	6.9522	5.94641	15.3455	0.780589	0.344217	0.369663	22.7641	28.343	25.4126	14.8499	21.2989	5.63685	19.338	6.83134	4.15026	112.649
FxaC_12g46600.t1	1.09745	1.28825	0.922597	0.619274	0.802896	1.11919	1.02645	1.39889	1.43212	2.30077	2.02273	2.3184	0.100394	0.263264	0.144545	2.77652	2.71217	3.27368	0.32882	0.163301	0.392584	2.18642	2.53201	1.98505	3.96422	6.81246	6.18511	0	0.161528	0.094319	0.881799	1.46207	1.37565	0.044685	0.030685	0	2.00095	2.98354	1.38902	0.026558	0	0.030461	2.34907	2.91734	0.950774	5.47427	2.60833	1.44378	0.211275
FxaC_12g46700.t1	6.15076	9.17082	6.82913	6.13474	6.55958	6.81703	13.1798	14.436	12.302	20.7641	17.9143	18.5191	4.30678	3.71142	3.14107	14.1178	10.6251	12.2268	7.06954	5.6894	5.98976	18.6536	16.9255	14.0801	16.4879	16.057	22.5618	10.1273	7.52394	7.64601	12.5378	9.98013	13.8372	11.2291	9.85351	11.0585	13.138	13.7951	14.4703	10.8969	9.13189	9.36338	12.135	23.6609	19.609	22.7911	16.3484	11.0492	5.95297
FxaC_12g46830.t1	0.590395	0	0.210496	2.25928	1.96334	2.01219	0.226492	0.066016	0	0.975574	0.985765	0.875302	1.65125	3.25189	1.89369	1.68845	1.11136	1.70028	1.03735	1.57573	0.759027	3.38803	3.28292	2.19265	0.849331	1.66883	1.28364	0.512188	0.640411	0.430537	1.78255	1.38775	1.62562	0.931766	1.07665	1.01182	1.58408	0.521947	0.691388	0.242343	0.218384	0.280733	1.00074	0.685493	0.403917	0.562657	0.50074	0.262189	0.424954
FxaC_12g46870.t1	0.677091	1.00876	1.17348	3.6217	3.74493	2.92204	0.664618	1.32652	1.91923	3.20973	3.06051	2.68808	5.38684	4.96421	4.71289	7.76116	8.84397	6.14689	6.82073	6.01024	6.92146	5.71201	5.83999	7.45971	3.81775	3.63444	5.42963	6.37242	7.85549	9.1563	5.55909	4.74986	6.8783	7.13275	7.86338	5.90196	4.65767	6.39215	6.08531	5.14497	6.60616	4.58047	1.58495	1.563	1.47644	2.6865	2.76265	3.28354	3.74263
FxaC_12g46880.t1	1.34494	1.82856	1.61287	4.53603	4.29206	5.14271	1.75826	3.93179	4.54442	4.86272	3.63328	5.42711	4.8297	5.10455	4.15666	4.03157	7.45179	5.51696	7.86456	5.39759	6.73608	5.15169	4.92866	3.95204	6.16253	5.21547	5.73947	6.221	7.48193	6.32343	6.75868	5.17429	11.4911	7.2756	6.22474	6.13753	5.71293	5.45245	5.57445	6.90703	6.4454	8.62104	6.87218	5.95687	4.66767	5.09185	5.73749	4.49573	8.07067
FxaC_12g46920.t1	0.762819	0.294575	0.400484	3.08964	5.87867	4.03801	1.07256	0.912824	0.271368	1.17829	3.59725	1.14161	4.03985	6.52869	7.02987	7.95335	7.20305	4.78158	4.62356	6.57075	4.55955	8.8638	7.46113	4.91927	3.29033	3.21617	1.86299	1.20594	1.84212	1.79371	3.96673	3.50667	6.67397	0.492815	0.496196	0.854018	2.31233	2.33993	2.57815	3.32436	2.00359	2.38417	8.8869	3.90507	3.42983	0.631926	1.91867	0.60533	4.51106
FxaC_12g47340.t1	12.9628	17.8423	18.8112	43.287	53.9875	56.7655	10.7662	18.2229	15.2873	35.9583	40.9623	31.8553	50.0459	44.4156	56.9427	75.4454	58.9052	62.2633	49.938	51.0183	48.8507	83.9452	95.6391	75.8208	30.5555	41.5276	22.6802	46.3574	38.0568	45.5773	29.8743	27.3766	28.1116	38.4654	38.2381	31.6586	39.8595	45.631	34.4954	29.9899	31.6832	27.7448	34.2685	32.0846	26.1444	25.2643	19.0638	31.6507	42.8885
FxaC_12g47400.t1	3.57004	6.8775	5.18459	8.71749	11.0759	10.083	4.04759	4.40388	4.45167	3.96891	5.82772	3.04131	16.6137	14.6306	14.1891	12.0557	14.7268	11.5287	13.1534	16.752	15.7029	17.1445	16.4262	14.9352	4.33751	7.26096	5.58076	3.60717	1.29615	3.11066	8.90228	5.53635	12.8406	2.35082	3.08454	2.3226	7.98559	11.2654	6.92379	1.66961	0.752955	1.95158	6.76123	3.79909	5.04196	3.35278	2.83822	4.94705	3.53609
FxaC_12g47470.t1	79.5474	149.689	102.815	46.0941	71.4153	47.5859	14.5961	10.9004	12.0666	12.2756	15.1738	13.5995	25.9108	36.0704	54.0931	44.471	58.817	37.4045	51.2179	38.1646	27.1095	42.8544	29.4158	27.6693	30.6936	37.1922	32.7224	0	0	0.511235	27.2665	35.2842	24.5247	0	0	0	35.8509	28.92	23.2633	0	0.036738	0	252.757	422.825	97.5657	51.9476	34.7553	19.2599	1.8661
FxaC_12g47550.t1	0.734708	0.682351	0.696046	0.156851	0.121881	0.030243	0.201407	0.367606	0.275138	0	0.034742	0	0.040147	0.389644	0.185749	0	0.0836	0.165254	0.293576	0.647339	0.357294	0	0.041503	0.04961	0.095142	0.034597	0.042802	0.973388	0.647411	0.762032	0.037361	0.040583	0	0.80224	0.966321	0.920774	0.039367	0	0.149301	0.798359	0.583869	0.959275	0.232547	0.144754	0.351825	0	0.069299	0.043405	0.462506
FxaC_12g47930.t2	1.06158	1.29552	2.36223	4.19926	5.30108	6.06909	3.27012	5.16022	4.76509	6.90454	6.70529	8.23797	1.23213	0.811437	0.597723	4.83533	3.82999	4.85054	2.52921	1.87593	1.71658	6.11407	8.98368	7.50856	7.27448	8.90152	8.47007	0.462839	0.427957	0.690575	4.36695	6.38252	14.0258	0.410905	0.688716	0.241074	6.53319	5.99786	5.56163	0.236911	0.329593	0.405298	5.64766	6.16351	4.0771	14.3631	10.5889	10.6355	1.48754
FxaC_12g48011.t1	1.70226	3.43753	3.45591	0.57884	0.851646	1.10023	1.25049	1.41305	1.55061	0.547625	0.479292	0.799922	0.982212	0.708249	0.583661	0.415817	0.760829	0.534506	1.22545	1.73576	1.72302	0.677554	0.894667	0.925605	1.76028	2.16815	2.07747	0.962617	0.933937	0.697532	0.813566	1.21813	1.47854	0.901713	0.66002	1.09762	0.555225	0.788989	0.737005	0.43856	0.634412	0.380808	8.794	8.05815	7.5982	2.4029	1.40968	2.0088	1.48823
FxaC_12g48100.t1	4.9022	7.01891	4.87065	5.75974	5.09342	6.3853	3.57879	4.60901	5.49518	3.76918	4.10453	4.7001	4.54818	3.89058	4.06352	6.58755	7.10517	6.13218	5.64818	4.33994	4.39553	7.71027	7.64399	7.14445	5.22677	6.91276	6.71378	36.7237	37.2916	34.0763	4.19327	5.22211	5.11164	25.3469	24.5729	21.6474	5.42711	6.28969	5.81215	24.6266	27.5891	24.5526	3.36125	7.02426	8.42859	6.79122	7.97194	9.65053	29.8685
FxaC_12g48130.t1	81.9128	78.6365	69.6848	110.252	100.772	101.893	155.224	152.831	146.15	154.579	149.306	144.331	108.105	117.444	114.794	151.111	143.952	168.51	109.626	113.89	126.474	122.661	140.651	134.739	85.5105	114.064	104.971	138.144	144.251	128.445	122.076	143.422	126.165	190.733	167.568	178.563	127.957	119.976	128.221	192.28	168.809	178.146	117.222	161.772	148.775	107.703	111.524	120.604	127.469
FxaC_12g48380.t1	11.2218	10.4577	10.639	18.754	19.8863	16.2823	16.3308	16.8993	17.5813	20.5147	22.5436	24.9486	18.2624	16.6875	18.0132	22.8677	20.7056	23.174	15.5059	17.1881	17.9823	27.5546	23.987	24.6184	17.7356	22.8369	19.3321	26.0352	20.2758	21.3118	18.8393	19.5445	15.2118	29.1902	29.5208	29.8413	20.2866	21.9046	22.18	28.0133	28.6374	31.4774	14.9223	28.557	26.551	20.0512	23.7007	20.3622	15.1299
FxaC_12g48470.t1	10.1846	7.16784	6.04081	12.5961	12.1887	7.29193	10.7248	12.7034	14.015	18.2745	19.9463	18.0106	14.1259	13.8935	15.1136	16.016	10.8665	11.733	12.3933	11.8913	13.8293	9.86091	12.4807	11.1825	14.9074	12.9611	12.976	0.4426	0.435832	0.472495	12.7935	13.7375	18.603	0.126015	0.310475	0.114184	12.9549	11.9418	10.4947	0.089575	0.131019	0.205475	13.6981	23.6472	19.9872	11.3815	17.0083	16.2383	3.59212
FxaC_12g48520.t1	19.6529	14.5	20.8433	104.219	97.4275	59.1839	52.1265	90.3983	72.8022	192.604	188.096	164.66	68.1845	55.4999	66.5766	78.6659	69.3723	51.2982	126.172	123.563	105.598	79.8546	107.169	73.5769	56.652	46.5643	54.8373	57.3367	51.7492	35.4221	113.567	91.2923	99.5552	43.5023	50.6838	47.1813	73.664	75.4546	76.406	28.4416	27.8181	33.0104	23.6736	21.8202	41.7458	28.2357	37.6656	46.6723	47.6619
FxaC_12g48640.t1	4.1038	4.56717	3.32233	4.05886	3.56463	2.73759	2.36121	2.75507	3.05479	6.32771	3.69165	7.15188	2.12277	2.54836	1.66766	1.97842	2.1182	2.02205	2.98316	3.32495	3.87604	3.59948	3.19751	3.36439	5.73828	5.70554	7.6018	3.38282	3.72819	4.40429	12.2245	11.9464	23.5977	2.03863	1.98245	2.51965	6.45733	6.19279	6.8079	1.45081	1.5074	1.79206	3.17945	1.42429	2.43292	1.45998	2.35195	2.08954	3.6057
FxaC_12g48850.t1	173.779	169.414	101.852	227.888	244.822	202.955	144.987	149.487	179.131	229.262	181.945	214.239	266.844	355.818	254.089	247.516	263.515	268.714	262.552	258.63	263.639	245.552	186.357	238.331	188.699	186.736	203.156	34.9119	28.1714	31.978	213.531	202.571	331.33	28.2391	26.7679	23.7241	320.632	274.403	327.039	25.0346	24.6623	24.2254	130.093	64.2363	24.9498	53.1961	34.8564	15.3326	32.4027
FxaC_12g48960.t1	20.686	18.3519	57.3843	7.27837	8.56592	8.22994	6.54226	10.1855	6.73735	9.14748	8.19762	8.119	12.7853	8.11274	8.89387	5.6449	4.61767	5.27963	12.329	15.0677	11.8895	3.38216	3.26	3.47574	6.14679	10.2249	8.11378	0.490343	0.885424	1.10907	2.16778	2.87488	6.74574	0.18436	0.166447	0.371072	2.31009	3.04971	2.75411	0.363483	0.582956	0.165145	49.8744	124.887	110.865	15.5404	26.1237	40.359	1.7901
FxaC_12g49000.t1	16.3505	13.6783	22.6104	4.03424	2.57919	6.26363	21.7284	14.3341	16.2832	8.35802	5.15168	7.27539	2.00743	1.34784	1.14125	2.56889	2.36516	1.32451	1.14929	0.755259	1.04008	2.60666	1.50767	2.13632	22.9871	19.1926	37.7584	0.0363	0	0.148671	2.96531	6.51386	23.1396	0	0.031123	0.034369	3.66556	9.93847	4.83847	0.026937	0.05913	0.061791	45.6607	57.5902	32.6029	81.4762	40.4401	29.1822	1.51513
FxaC_12g49100.t1	19.9769	15.1289	18.4085	12.8278	11.0464	17.1527	20.4505	21.7227	21.6249	17.611	14.9816	13.2535	12.1953	14.9813	13.0208	10.5991	10.0336	12.2162	18.1631	13.4454	13.5291	13.0368	9.39154	12.4353	12.1262	13.2285	13.1838	15.9975	15.3243	15.165	13.8092	16.1209	25.8027	17.655	18.2876	16.0593	12.9618	14.3657	12.2103	16.8783	16.1236	16.2092	11.7733	13.3759	14.6981	11.0385	11.9237	12.0172	12.7721
FxaC_12g49130.t1	2.77273	4.19283	4.44918	0.846673	1.50123	1.95527	0.469816	0.839908	1.93038	1.85234	1.67849	1.8497	1.14642	1.06287	1.01633	1.79588	1.06773	1.10295	1.2761	1.02292	1.78334	1.64955	2.48094	1.74841	2.10148	3.19831	3.07826	7.99206	7.53958	7.6582	1.00836	0.902608	1.82613	6.47606	6.43652	5.24767	1.35979	1.26075	1.60662	6.42872	7.91333	6.81007	6.40105	4.55969	3.8959	3.81142	2.86297	2.74418	5.03417
FxaC_12g49180.t1	4.69549	6.89056	2.56895	8.71493	10.4271	5.94205	1.85446	2.76193	2.96026	5.0532	5.62486	6.50057	10.3389	11.0053	10.6785	10.9511	13.464	10.997	7.75325	7.97733	10.9576	13.9858	14.3535	11.5714	6.05833	6.99827	7.53891	1.90264	2.19448	2.16298	9.85523	9.36405	10.0229	2.5105	2.087	2.36258	14.0643	11.8263	12.0507	1.00441	1.62198	1.83822	4.61905	1.62323	2.13404	2.4377	2.17661	3.19214	1.32341
FxaC_12g49540.t1	14.9414	15.8001	20.9346	35.8434	34.3865	33.7351	16.1527	25.8331	22.6102	38.5382	33.9232	36.2736	34.0952	33.2101	36.6308	42.7104	38.0413	37.603	34.5331	36.4697	35.9643	43.2607	50.4617	43.5525	27.5921	37.4108	29.3877	39.6902	40.8398	40.4641	40.6715	42.4141	53.807	27.3906	32.0835	25.0503	39.1574	37.1952	36.2246	25.3772	19.8939	24.2536	22.5534	28.5635	38.8049	32.1262	35.4416	41.4847	34.4786
FxaC_12g49550.t1	1.48694	1.20288	0.369488	4.45238	5.96138	4.64193	2.34043	2.71866	4.02999	4.22443	8.22299	4.78254	4.96215	3.56405	5.94467	6.42655	7.11831	5.60572	4.05766	3.51741	3.15963	7.39145	5.78095	6.17003	2.03356	3.4838	2.16881	7.26264	5.36928	5.75091	4.23368	5.54291	1.90356	6.38333	7.17289	5.71808	5.74323	4.88257	3.51806	4.2643	4.59306	3.83921	1.16106	0.392585	0.691398	0.423277	1.3554	1.55366	4.5491
FxaC_12g49660.t1	19.039	30.132	22.8506	16.0216	25.7326	25.436	15.5974	19.2793	16.4835	9.23384	19.6697	9.45909	100.819	99.6295	111.045	52.7648	60.641	54.7421	45.1438	50.5246	44.9022	55.5204	55.5887	39.2224	12.2734	20.609	19.1976	28.8529	28.386	26.2819	20.0648	25.0212	7.20387	34.7937	29.194	41.3453	29.6428	36.0728	26.1397	31.6085	37.8903	34.4025	11.0356	4.80852	16.5249	5.50472	6.10744	11.9565	32.3872
FxaC_12g49670.t1	1.32211	1.17272	1.40845	3.33177	3.13548	2.92574	1.89055	2.62684	2.90346	5.26494	4.33434	4.08899	2.22876	2.51365	2.07162	4.00658	3.68809	3.62616	2.42335	1.84469	1.98526	4.39216	4.64993	3.78626	4.48944	4.69048	3.83523	9.00218	8.01421	7.16446	3.67815	3.71201	11.5267	9.60819	7.56979	9.73776	4.94799	3.87427	3.61346	9.99113	9.55368	9.44514	1.67277	2.47583	2.33812	2.84233	3.5593	3.39384	3.80834
FxaC_12g49840.t2	3.1943	1.34241	2.67599	10.0561	9.32667	5.35785	1.71269	1.27974	1.34051	5.45606	6.09729	5.24017	10.5737	7.96398	8.93088	9.37387	9.23958	9.10321	21.4349	14.558	16.1832	12.252	11.8594	14.4693	6.24593	7.29088	7.67838	0.890628	0.319036	1.25532	6.55809	4.54837	3.51761	0.290688	0.252381	0.488338	8.48272	6.44508	9.3853	0.308262	0.388665	0.17267	8.86478	28.4711	5.93857	5.98944	3.90709	3.22308	3.34881
FxaC_12g49850.t1	10.046	11.6238	11.3223	26.7751	20.9541	17.901	14.4721	12.9218	14.5027	19.1474	16.0896	22.8235	22.4166	24.0976	18.0167	23.8433	25.9933	24.1419	26.9762	33.7922	40.0971	24.6482	27.9207	23.6327	26.6812	29.1927	30.5319	47.3925	41.8616	38.5855	29.8218	27.4251	53.0299	24.627	27.0393	24.0082	24.996	26.6091	28.0539	21.2848	22.7229	20.8463	24.6612	29.1469	38.4205	18.3257	20.7801	35.7068	38.8239
FxaC_12g49860.t1	125.078	181.011	169.562	69.2928	56.2436	97.5219	65.5143	41.8966	41.8593	46.3137	42.7716	42.3701	31.9361	29.8506	31.5876	54.0785	61.1675	53.779	33.7345	36.3262	37.6756	57.3498	61.0921	58.6251	181.986	137.616	128.125	13.7528	20.3357	26.3202	35.8775	41.0823	32.3882	13.5535	15.8271	19.1271	44.5235	63.3197	47.3168	19.8305	25.4277	21.1349	262.642	328.292	181.116	229.035	128.596	103.578	38.1465
FxaC_12g50190.t1	5.14732	5.33037	2.75693	6.78744	6.89386	5.49265	5.19726	4.27086	5.75726	6.00771	4.4888	5.33546	8.8555	11.0505	7.60978	5.70034	10.699	7.68474	4.71518	5.45883	4.83311	7.90077	5.75533	5.98896	6.59564	7.87404	7.96363	4.89575	4.1112	3.69418	7.8168	6.6255	10.1192	4.99647	5.56572	5.18863	6.79352	6.04274	6.64663	3.35854	4.24212	3.65836	2.48598	1.6176	2.95328	1.69509	2.6673	2.68089	2.49677
FxaC_12g50240.t1	1.05944	2.03581	4.66221	0.375824	0.592095	1.15867	2.70766	1.91486	1.29288	0.654251	0.776888	0.46063	0.270037	0	0.711266	0.415723	0.243063	0.15832	1.42108	1.55103	1.14461	2.85907	1.15717	1.55866	1.37558	4.34441	0.289874	0.245219	0.422477	1.71294	0.537139	0.71123	1.32463	0.613026	1.13153	0	1.08571	0.652079	0.417038	0	0.199678	0.411379	2.38146	2.9356	2.2171	1.21716	0.996204	2.52094	9.17064
FxaC_12g50410.t1	2.36717	2.32654	3.94982	2.81002	2.52978	2.79129	7.53029	7.78337	6.26797	4.42538	3.62674	4.1585	1.39157	0.698065	0.621301	0.974973	1.20102	0.907892	1.24502	1.2237	2.6357	1.54045	1.98316	2.30543	6.40773	6.83576	8.56453	0.060084	0.218436	0.236721	4.05762	4.26619	7.55786	0.075723	0	0.114747	2.33798	3.15705	3.69668	0.044855	0.147618	0	5.97981	6.69618	9.88121	5.31859	6.27016	5.49873	0.848816
FxaC_12g50440.t1	2.89783	4.52985	5.72598	3.4827	6.71922	5.79912	8.65738	9.18867	9.91306	4.60974	6.29073	5.76277	10.3609	10.9001	9.90996	11.4654	11.3454	11.4059	12.0137	14.9265	13.3736	12.5194	17.3376	11.6156	6.3969	8.77601	5.59308	5.83489	6.60028	6.7089	4.88566	5.61793	8.06557	10.5386	10.756	11.1136	7.34983	6.09535	5.76502	13.1148	12.907	13.7525	32.9651	87.5385	84.1105	24.556	30.8521	22.3236	24.7393
FxaC_12g50450.t1	1.48269	3.61073	2.37384	1.05856	1.0752	0.923177	0.488592	0.667089	0.85842	0.786781	0.95852	0.987688	1.3582	1.25892	1.36722	1.36904	1.43796	1.34103	1.2161	1.27761	1.63958	1.61624	1.82818	1.36336	2.28151	3.38951	3.49154	2.97917	2.54783	2.5973	1.42712	1.58947	1.36292	3.2203	2.66672	3.13486	1.6101	1.86802	1.34763	2.65053	3.58817	2.93275	6.83413	5.67431	3.92586	7.82924	3.2644	2.73713	3.77796
FxaC_12g50460.t1	3.82078	2.911	1.53636	2.294	4.60492	2.31815	4.3695	4.54091	5.69988	7.44999	7.76527	7.18464	6.0073	6.66368	9.06197	9.47176	9.93812	8.76436	6.98154	5.22891	5.91857	11.4871	10.5941	8.12346	1.82341	2.73215	1.9392	1.27918	1.89689	2.04722	2.99247	2.97359	3.77556	2.21461	2.71621	2.69207	4.42717	4.52142	2.90254	0.896116	0.544341	0.724924	0.954237	0.972802	0.634071	0.539115	0.847411	0.764292	1.87957
FxaC_12g50500.t1	3.98671	3.95336	4.27329	1.94116	1.36266	1.53666	0.960634	1.7108	0.871975	3.34045	2.71017	2.62715	0.762659	0.726489	0.920371	0.972143	1.02287	0.499759	1.50176	0.967431	0.464959	1.40035	1.16047	1.16515	3.32559	4.64562	2.65144	7.33864	9.51342	14.0392	1.20075	1.32762	3.69197	3.5101	2.45247	2.82937	0.793357	1.25215	0.63408	3.24008	2.70741	2.7158	3.97505	4.26544	3.81997	4.21811	2.68131	2.89059	6.22938
FxaC_13g00130.t1	6.99872	5.99833	3.64722	6.76749	6.98078	5.82622	3.81718	5.55514	6.15405	9.01453	7.13603	9.23708	4.26677	3.8642	3.53701	5.83883	4.29737	5.37495	4.04557	3.83644	5.43626	4.53745	5.33472	5.10487	6.34802	6.23833	6.74684	14.2549	12.4575	13.8135	4.82103	5.23756	13.5805	17.2696	14.7872	14.7496	5.54218	5.83353	5.91755	11.9639	13.4969	12.1335	3.29548	3.06061	4.17768	2.63514	2.2508	3.6338	9.81402
FxaC_13g00180.t1	29.3888	18.7361	13.2185	1.90396	0.946949	0.415928	49.8372	56.6816	56.9081	2.20898	2.59615	2.37109	0.230856	0.338042	0.394181	0.618897	0.251705	0.632387	0.218293	0.173844	0.467242	0.230667	0.410693	0.244214	0.864242	0.528676	0.798846	0.329795	0.144859	0.263298	0.469955	0.408717	5.85349	0.263316	0.216296	0.159058	1.39621	1.02276	1.73814	0.031197	0.136894	0.035782	0.244186	0.952614	1.91104	0.647638	2.48415	4.68234	0.168684
FxaC_13g00220.t1	14.2182	19.4124	11.5104	11.8272	16.2021	14.8604	9.38815	9.58131	11.8325	7.74348	8.43969	6.64058	26.1901	33.3202	27.379	12.9052	23.4316	19.4207	17.229	24.1132	17.2835	16.9637	15.5734	12.4075	7.1127	12.1156	15.0666	8.72691	7.12925	7.78004	15.0147	16.9503	13.6449	9.10225	9.48563	9.11371	12.8845	13.9247	15.8323	6.34147	7.2562	7.74145	7.07264	4.79945	4.64252	5.23059	4.36437	4.8415	4.88534
FxaC_13g00280.t1	11.8453	15.4418	17.4394	11.1481	15.1165	13.8464	19.37	21.9975	21.9518	13.5238	15.1854	13.0685	7.43493	6.07824	11.192	8.41134	6.85466	8.59522	15.3631	10.7037	11.4163	7.60495	9.44337	5.61947	12.4257	12.9358	18.96	0	0	0	7.97346	9.37272	13.4338	0	0	0	12.2531	12.1219	11.2507	0	0	0	17.6332	19.8174	23.8251	24.1405	20.6791	24.9104	0.139631
FxaC_13g00350.t1	29.2517	38.1148	36.6857	26.5346	30.5261	37.0864	20.5026	18.9158	26.3584	31.2474	24.2698	26.5399	64.4906	76.7978	64.1246	40.1685	65.7036	52.6836	56.6989	68.3411	57.1812	41.2534	29.3989	37.3925	30.4848	37.1967	44.8184	7.48731	7.58887	10.0069	48.7235	42.1009	94.4037	5.73071	7.51694	8.32208	47.8116	50.7052	62.212	6.55764	7.01783	6.60216	20.8296	13.363	14.9414	17.1158	16.1676	13.0771	7.56002
FxaC_13g00390.t1	5.25343	4.47241	2.95348	2.89823	3.5317	2.39269	3.18822	3.28642	3.80076	3.27588	2.87973	3.76848	3.00156	3.19083	2.93273	2.53592	2.88143	3.10189	2.90402	2.52711	3.75462	3.16292	3.26745	2.55484	3.35674	3.76151	4.63111	7.40209	6.73534	6.75416	3.71421	3.99007	5.45621	6.81323	6.34643	6.566	3.22933	3.5853	3.14584	5.2629	7.10883	6.21083	2.58947	2.74259	3.43415	2.00375	2.18755	2.84271	5.27412
FxaC_13g00420.t1	1.23794	1.05801	2.14611	2.73986	1.5909	1.64984	5.74526	3.42726	3.13344	2.16731	2.00924	1.30448	2.9303	3.21148	3.22959	1.95675	3.08277	2.06863	3.19849	2.80657	3.76311	2.56383	1.56913	1.41765	1.08551	1.8932	1.83451	3.79613	3.65294	2.77168	1.77944	1.64239	3.68764	3.70134	4.04617	3.47789	2.39677	2.71394	1.94522	3.06695	3.49541	3.19272	2.81091	2.867	3.11523	1.94775	2.595	1.92172	3.11061
FxaC_13g00590.t1	17.3558	18.9396	30.5474	5.91076	4.36073	9.08023	3.72393	0.923796	1.29309	1.39821	1.02292	0.369904	2.59069	2.49072	1.20702	3.56251	4.91307	1.62431	0.810113	1.67439	1.45936	2.31445	1.31652	1.63857	18.3058	9.59994	14.3991	1.78973	4.53599	3.8765	1.43041	1.93022	2.18831	1.82468	2.27831	3.527	3.21734	7.16389	1.65381	5.38978	6.33084	4.54933	26.1716	36.0779	17.9721	32.7004	19.3951	12.7264	6.71234
FxaC_13g00600.t1	15.2299	11.9536	7.27355	33.6651	34.102	19.4633	14.2676	17.626	19.9092	41.9134	22.386	45.3142	24.8599	29.8671	19.7064	31.9332	31.5681	30.671	28.4403	25.3816	35.705	29.4081	25.9404	31.6113	39.0238	28.3912	34.9942	2.47827	1.81508	0.898641	39.6717	37.4467	61.3401	1.10704	0.808379	0.647881	43.5576	38.2185	47.2046	0.75799	0.8207	0.96683	17.3552	14.8921	13.8769	12.0605	12.0752	10.5601	2.07842
FxaC_13g01011.t1	2.47459	6.62109	11.3088	11.2721	4.73701	9.52688	5.80646	17.5007	8.22772	7.06592	13.0929	8.63315	1.56394	1.20648	2.93282	0.661844	3.04613	1.13484	4.09939	4.34152	2.74153	4.16583	1.88155	2.85845	5.77419	10.0916	12.5437	0	0	0	7.77438	14.4345	24.1101	0.053412	0	0	1.22338	1.91821	0.882033	0	0	0	5.18225	8.80333	25.9411	4.16078	8.86451	6.82747	0
FxaC_13g01830.t1	1.81095	1.85952	1.48991	2.96524	3.67998	2.75851	4.3488	5.45074	6.33669	6.05286	7.02809	4.99627	3.37943	3.83484	5.21099	4.36682	5.04718	4.04636	5.20194	3.2241	3.2379	7.0595	5.42853	4.442	2.3686	2.4833	2.36094	14.5568	10.7283	11.9669	4.20695	3.86668	5.72745	15.6129	18.1931	16.1038	3.40646	3.23844	2.67937	9.13051	9.89221	10.0287	2.19334	3.39538	1.636	1.97406	1.69506	1.6182	11.9934
FxaC_13g01890.t1	3.34689	3.18896	2.2398	2.5763	2.81567	2.08304	1.33191	1.44689	1.4605	1.10457	0.612303	1.18388	0.441307	0.736629	0.539021	1.02499	0.393843	0.660074	1.23574	0.76668	0.978739	0.896982	0.915379	1.06203	2.69837	3.14558	1.94318	10.9265	10.3727	12.737	0.869984	1.07039	4.75067	7.32879	6.31737	5.89592	0.596297	0.897233	0.852962	6.46562	8.32479	7.84393	1.16835	0.757722	1.07296	0.88246	1.06883	2.08098	7.15132
FxaC_13g02500.t1	0	0	0.139613	2.04494	0.651898	1.09187	0.48477	0.938364	0.788375	6.84755	4.32048	6.30151	0.483153	0.312615	0.596103	1.21837	0.83841	1.19326	0.147212	0.144268	0.166988	1.12761	0.836583	1.19408	3.81665	4.0248	5.49451	0	0	0	3.4471	3.74441	7.08761	0	0	0	2.21087	3.82356	1.64704	0	0	0	3.88697	4.06198	2.03863	6.45926	3.89192	5.74603	0.412302
FxaC_13g02530.t1	3.13296	2.9323	3.21563	2.97906	1.80507	2.93125	1.2206	1.8267	1.8109	3.58975	2.88381	2.74338	1.07338	1.74396	1.28544	3.33411	2.90057	2.95419	1.71481	2.22994	2.34478	3.12767	2.8717	2.68315	4.9024	3.62371	3.63755	0.682686	1.53231	1.81442	2.31658	2.44912	2.17829	0.535064	0.660578	1.64235	3.45084	2.73961	2.20429	1.45483	1.75889	1.20033	3.85175	4.02414	4.00973	3.89271	3.43915	2.995	2.41434
FxaC_13g02740.t1	67.6058	177.748	163.969	218.621	70.3687	271.736	194.055	41.6059	80.8442	86.7936	30.0885	33.5476	54.3192	44.2902	20.1153	93.9438	63.3511	30.4125	15.8906	19.4661	29.2913	86.2109	24.8337	26.853	559.722	608.617	681.148	0	0	2.1709	66.7346	180.131	65.7479	0	0	0	57.5359	127.75	46.4667	2.05778	2.25739	7.08047	1233.54	1367.83	825.247	1799.27	979.021	798.817	41.724
FxaC_13g03120.t1	4.3854	3.99692	3.62735	4.43312	6.61731	5.93898	4.70066	8.10976	9.62744	7.11619	7.93631	8.06906	5.78035	8.18746	7.54735	6.90116	9.64137	7.7527	8.76406	8.62664	7.73535	10.3563	8.96846	8.42508	6.84352	7.9389	5.18754	24.084	21.411	20.4393	5.93579	4.00501	5.60377	21.8585	19.5704	22.8937	7.51448	7.83607	6.04029	21.751	18.9685	22.1821	5.04715	5.6204	7.31693	4.90087	6.83651	6.31999	18.191
FxaC_13g03290.t1	0.428501	0.294816	0.293797	1.24873	1.23796	1.86211	1.05354	1.31042	1.88106	1.94386	1.706	1.60367	1.17991	0.863626	1.31106	1.52735	1.48619	1.16818	1.92616	1.10278	1.15494	1.38459	1.4934	1.22659	1.46748	1.74199	1.5529	1.7033	1.78388	2.40762	0.944775	1.13339	1.67705	1.21092	1.23476	1.01213	0.904595	1.01472	0.707831	0.614843	0.885451	0.60178	1.85905	7.74309	2.04841	1.77743	1.88467	1.22177	3.06128
FxaC_13g03300.t2	0.924339	1.22785	0.843777	1.12792	1.58848	0.910453	2.97826	4.23951	3.80411	0.779218	0.663958	0.71058	1.71266	2.26093	1.8563	1.57395	1.73319	1.85673	0.918075	1.2129	1.26851	1.85486	1.21085	1.02278	0.705989	1.07673	0.736886	2.50677	3.14561	3.3087	0.792505	0.872035	0.617022	3.37197	2.55901	2.98662	0.88928	1.3823	1.12907	2.61387	3.30821	2.16804	0.697583	0.354032	0.512829	0.455321	0.470292	0.862367	1.56512
FxaC_13g03350.t1	4.85571	5.79603	4.7881	10.1959	11.1182	10.9092	5.08713	6.30744	5.89123	7.70188	8.4002	9.42159	11.9517	12.3832	11.1113	14.4046	13.095	13.264	10.9358	9.09842	11.4239	18.3468	16.0622	15.499	12.0078	14.9235	10.3137	2.33333	2.45349	3.32639	12.5761	12.0736	16.5308	1.3454	1.76193	2.00453	14.2303	15.85	14.868	1.374	1.67381	2.16747	9.80789	10.5639	8.94468	8.45693	7.11903	8.52703	3.42896
FxaC_13g03531.t1	0.428995	2.31082	0.816754	1.28652	5.4651	5.07678	0.089049	0.202702	0	0.221192	0.829302	0.234688	4.3949	6.91896	5.33519	2.93091	6.6643	4.0714	3.33184	4.78198	1.88733	3.44314	2.55191	2.12495	0.250195	1.6501	2.43933	16.4024	13.7382	12.139	3.28435	1.40025	1.52444	14.2993	12.8359	15.1345	2.3381	3.95379	2.25808	16.1255	16.5753	16.761	0.416814	0.122645	0.196467	0.26503	0.257896	0.14328	8.00116
FxaC_13g03550.t1	9.29191	8.00276	8.52547	15.7147	16.3888	16.563	12.1379	15.5788	13.8639	19.9477	21.9966	17.1926	18.8877	15.3045	16.8832	17.142	20.6468	15.8978	16.0436	17.3279	16.3733	19.4878	20.5113	18.6801	11.8441	11.2659	11.9945	16.53	12.6908	13.1777	16.4	13.9989	19.8078	12.787	13.5145	12.1198	17.5783	19.262	17.4531	8.14076	8.21818	7.83766	5.4788	7.50363	12.324	7.48606	7.92505	8.89586	12.2595
FxaC_13g03690.t1	3.4516	1.47511	2.35375	17.71	14.3706	11.4394	12.4222	16.0453	13.9698	23.0696	18.1651	24.0044	7.29497	4.2894	3.87741	9.85979	7.13572	7.8351	8.47016	7.57302	8.54871	11.9905	18.1847	13.8674	17.8323	14.4482	17.8256	1.88349	1.41745	1.42038	14.5346	15.2596	22.2459	0.943013	1.15149	0.779168	21.766	28.6685	19.6131	0.856772	1.20728	1.19426	12.5616	18.5285	13.5656	27.1374	18.6992	12.0446	1.74039
FxaC_13g03720.t1	2.897	3.74474	7.46906	2.72126	3.41487	6.19088	2.77468	2.08643	2.59586	2.1425	1.91386	3.12195	1.87167	2.07002	1.00693	1.55236	2.03938	2.07557	2.3081	3.0433	3.88135	4.05585	4.41444	7.28872	14.8416	15.714	16.3187	0	0	0.173936	5.57517	6.79755	6.35377	0.069583	0	0	7.37901	9.22979	10.5257	0.046912	0.045242	0	20.2963	18.604	16.2076	41.7622	14.5907	8.09047	0.947181
FxaC_13g03750.t1	17.4068	11.4532	26.458	20.942	14.9329	30.5054	48.4345	66.7207	60.2171	73.6398	56.9507	68.7699	8.79058	7.11396	6.73323	16.1955	12.4287	15.5063	15.1601	9.30373	20.5882	19.5377	23.8846	20.0515	56.4647	67.9508	58.9857	0.862601	0.963384	1.26815	41.7145	45.8098	93.5313	0.192283	0.463051	0.369325	24.8709	33.1203	33.3055	0	0.150258	0	39.1806	37.7244	47.9565	58.9987	58.0876	53.5953	0.993165
FxaC_13g03760.t1	19.5278	26.992	46.9356	14.5188	12.4452	25.768	34.3977	37.7016	30.2754	25.9238	22.6521	25.5123	8.72621	6.73546	10.3501	11.6922	11.7132	11.87	14.4275	15.2327	16.4105	16.9697	19.4767	20.418	47.6133	47.7902	45.5425	0.380312	0.634182	2.19532	23.1893	26.4981	29.6421	0.671846	1.2811	2.07427	20.0898	23.0283	21.641	0.567896	1.37661	0.51962	65.7327	55.3267	49.8772	80.3917	48.9018	34.7562	7.66517
FxaC_13g03820.t1	5.90579	11.6334	10.1134	4.90458	5.2562	6.20875	6.32426	5.38054	4.53897	6.35004	6.74623	6.23032	5.74207	4.10269	4.41077	7.84143	6.83191	7.03112	6.50738	5.27595	5.61307	8.03352	9.11185	8.32418	9.18789	11.3754	12.2487	4.14262	5.36999	4.5936	7.29508	5.71187	9.81323	5.40124	4.99907	4.50372	7.93098	8.74766	7.46051	4.62674	4.49433	4.79365	15.1101	12.2514	9.31326	15.3944	7.46504	5.67576	6.51846
FxaC_13g03840.t1	8.20348	3.65191	11.6922	7.24107	9.56637	12.4423	11.5086	16.7568	15.018	22.8724	20.2454	17.2803	3.89716	3.31233	2.69102	8.956	8.31365	8.00827	5.1775	5.93555	6.66938	11.3592	14.2217	15.151	15.979	18.0011	16.7088	1.09481	1.26799	1.49962	8.98566	12.8088	4.82102	0.895591	1.98191	1.87783	10.1608	12.5289	12.6408	0.868779	0.748414	0.377032	9.36157	10.1552	9.80824	14.2499	13.0903	10.9092	2.57145
FxaC_13g03900.t1	7.48331	7.76254	12.9382	8.71616	7.28075	8.39639	20.2892	23.5413	19.1633	21.9717	18.7112	18.3753	3.8312	3.12327	3.99017	8.43246	5.994	6.11641	6.72579	4.01792	3.28396	6.93233	7.93235	7.89816	17.146	19.9202	20.6248	1.1989	1.4475	1.82148	7.22129	7.16987	6.31203	1.325	1.24141	1.30746	10.3129	10.7444	9.24935	1.18689	0.519152	0.968934	11.2499	44.8928	44.6298	20.1132	27.4677	23.6273	2.14841
FxaC_13g04040.t1	17.8935	19.4989	23.9234	21.7315	25.9145	27.3917	8.86063	11.0156	9.40525	10.3286	10.2647	9.15418	12.8489	9.37832	12.3699	14.1774	13.5155	12.905	16.4396	16.9262	15.8463	14.2124	21.1379	15.6714	14.5737	22.9252	18.8234	31.7553	31.6864	37.9478	10.8025	12.1323	13.6864	22.5662	19.4734	20.2329	13.6852	13.2615	15.1708	17.0845	18.8078	17.9738	20.628	44.0608	30.7254	41.212	36.4231	27.5068	31.8452
FxaC_13g04140.t1	59.6604	74.6786	53.4239	53.5111	34.9763	51.3912	32.4137	11.5013	14.3318	13.1767	11.1037	8.05016	17.289	16.1019	7.2687	25.9023	31.407	10.0031	6.41352	9.59025	4.46561	11.2369	4.52089	6.73281	136.496	75.9149	125.687	43.5322	110.958	36.3981	28.4928	32.6594	20.7868	29.6067	28.8628	36.3853	36.4126	67.5045	24.8905	49.5409	67.8944	75.4203	112.766	160.618	105.346	163.359	139.414	78.5801	94.6023
FxaC_13g04280.t1	177.98	120.551	95.3877	72.0992	70.2891	70.1959	48.3214	43.0174	54.1789	38.0532	30.6127	35.6263	41.9118	55.7731	37.3616	42.0711	49.0604	49.138	44.1945	42.8618	38.4238	35.0246	28.7191	38.2435	33.3707	34.8206	43.9392	2.06626	1.43709	2.81079	48.0916	42.9132	63.3119	1.12249	1.22805	0.89617	53.4419	45.3288	58.2507	0.606241	0.520418	0.591273	27.0213	12.792	4.64125	9.8501	10.6357	2.44777	1.22068
FxaC_13g04410.t1	2.99228	1.30008	2.25111	3.96581	4.41005	2.18217	0.936484	0.460471	0.861672	2.79061	1.91905	2.51869	1.06261	0.93169	1.00534	1.56332	1.47991	1.22823	3.78585	1.28815	1.09421	1.51957	1.61958	1.70975	1.86007	2.96177	5.42031	2.45594	4.96105	2.35517	1.59358	2.1157	1.06583	0.553036	0.484941	1.22847	1.88271	1.59188	1.64679	0.754252	1.17408	0.91054	8.91774	18.8215	19.5604	2.50336	9.02845	13.2789	3.87021
FxaC_13g04550.t1	4.35642	5.135	1.78433	0.195762	0	0.134264	2.95777	1.12784	3.67534	0.129836	0.053642	0.029863	0.025393	0.024645	0	0	0	0.020905	0	0	0	0	0	0	0	0.021883	0	0.101783	0.217179	0.081371	0.023631	0.051338	0.104767	0.145742	0.189207	0.187886	0	0.057416	0	0.138851	0.221379	0	0.028921	0.261783	0	0.043532	0	0.297819	0
FxaC_13g04580.t1	3.69252	3.72874	0.265633	6.97666	11.0538	9.69481	6.39637	8.56876	6.64517	11.0162	9.79903	15.4337	10.8621	8.5677	8.68975	16.7322	15.8307	13.4464	14.9326	7.51469	10.348	19.5451	22.0046	20.8588	17.7411	17.2819	9.61114	15.1144	13.9196	9.15987	15.5612	14.3574	13.9191	17.4315	17.0754	11.9169	9.64391	16.1672	7.39003	10.6324	17.8979	15.032	12.3551	16.638	14.6155	8.96301	6.88445	11.504	6.18536
FxaC_13g04590.t1	0.781201	0.634752	0.865151	0.627166	0.304851	0.463732	0.063073	0.109706	0.306233	0.054178	0.481241	0.096856	0.305969	0.288427	0.223299	0.206263	0.211077	0.209096	0.190377	0.342133	0.321705	0.528606	0.33136	0.382993	0.08406	0.26227	0.479861	4.20203	3.57404	2.56513	0.296179	0	0	3.98833	3.95761	4.19428	0.07891	0	0	5.03327	4.37083	2.70796	1.1058	1.05999	0.966523	1.48879	0.452656	0.424105	3.33198
FxaC_13g04750.t1	1.3227	2.83478	5.3462	2.24951	2.17674	2.80468	2.78359	2.72981	2.09142	1.80593	1.55764	2.55125	1.44618	0.893808	1.49499	2.54966	2.10476	1.68239	2.28227	2.83005	1.63579	2.03511	2.15654	2.19476	4.28307	3.17983	3.7029	2.17867	4.38298	2.99144	1.73057	2.32678	3.98368	2.43702	2.52667	2.34584	1.9606	1.56425	2.24418	1.69663	2.32549	1.91834	7.35538	3.51351	4.69132	3.74202	2.11914	4.53085	2.99704
FxaC_13g04770.t1	4.0093	4.79917	4.22385	0.202344	0.489431	0.806568	5.54033	3.44825	5.91068	0.78044	1.58214	1.26889	13.7822	18.7117	17.0126	8.68807	5.30179	6.57003	21.0617	19.9412	18.2069	4.17227	6.36549	3.85182	2.34089	1.73429	0.51787	6.87036	5.19461	5.60431	1.30414	1.64514	0.146903	6.25005	5.82624	4.6387	2.11379	1.92906	0.468049	1.62105	2.91974	2.71879	1.47579	5.24929	3.24233	1.5938	6.27275	6.19513	5.88209
FxaC_13g04820.t1	0.899803	1.80601	1.77318	1.99476	2.09508	1.74935	1.32366	0.764221	0.717877	2.93266	1.76253	2.58819	0.251346	0.406271	0.433523	1.89665	1.65724	1.32933	0.731885	0.755253	0.795449	1.72168	1.51907	2.54606	5.49987	4.57179	6.82008	0.330434	0.250944	0.550628	2.11296	2.82911	4.20599	0.395416	0.366369	0.301972	1.614	2.04893	1.80424	0.333846	0.356895	0.289086	4.48031	3.88837	1.80427	8.05025	2.79949	2.48374	0.420259
FxaC_13g04821.t3	31.4828	49.6398	47.1724	13.4135	15.1369	16.8213	22.8649	17.2366	16.3797	23.6934	22.3869	24.4227	15.6409	16.1154	17.7516	20.4105	21.9766	20.1221	18.2748	17.4831	17.5139	30.3676	26.4428	28.9312	36.3391	40.2035	46.9959	9.16659	10.7708	10.7008	16.4204	15.7302	19.7095	12.0098	11.8974	10.9402	21.5902	23.4552	16.8383	8.95979	8.36539	7.79448	111.029	83.9538	32.3454	78.3261	43.6039	23.5644	21.2037
FxaC_13g04870.t1	4.36329	3.62155	8.55528	10.5913	7.42786	18.2222	4.84211	7.73624	6.067	9.66277	9.89044	8.96699	2.49676	1.4981	2.36312	6.42407	7.25855	4.97106	4.54843	5.09974	4.22682	8.92532	8.9142	9.64015	19.1087	15.6247	24.6506	1.53479	1.53748	2.08078	7.77985	8.48473	15.2219	1.1328	1.60497	1.71232	12.6922	15.4464	11.3793	0.839353	1.27195	1.56165	9.91468	7.39563	9.45004	57.087	25.8029	21.6352	3.11987
FxaC_13g04970.t1	0.507825	1.51315	1.02349	0.462963	0.290568	4.27114	1.31264	0.582493	0.606022	0.902643	0	0.631885	0.089489	0	0	0.125143	0.358971	0.069673	0	0.342697	0	0	0.452041	0.676652	3.66306	1.41911	3.24393	0	0.893128	0.215381	0.24597	0	0	0.245411	0	0	0.054972	1.26847	0	0	0	0.306131	8.09605	16.9244	7.61744	26.6346	11.4557	4.43885	2.36559
FxaC_13g05320.t1	20.2513	18.9703	3.66507	11.977	13.7572	12.14	35.9434	29.6461	36.2464	87.1962	81.7743	69.7939	27.0946	52.7572	59.1922	73.4938	92.8573	74.1993	36.5544	35.7894	27.1284	47.6523	11.8585	38.2557	22.4753	19.1976	28.8571	0	0	0	53.2607	66.5103	168.542	0	0	0	59.3866	33.5942	40.6631	0	0	0	2.829	0.51231	2.74064	1.0628	2.43918	1.97438	0
FxaC_13g05340.t1	1.49293	1.42095	1.11511	1.94816	1.59906	1.787	2.62377	1.53964	1.89651	2.57164	1.62102	2.35659	0.422557	0.936407	0.825763	1.27693	1.43998	1.63678	1.09722	1.36924	1.47801	1.40323	1.61313	2.6501	5.26574	4.86026	5.20759	0.746385	0.816967	1.24405	2.68752	2.36052	3.31681	0.52926	0.671747	0.959115	2.93977	2.82523	3.49663	0.630355	0.778245	0.416515	2.96681	5.75434	4.5627	3.76387	4.06445	4.12359	4.72016
FxaC_13g05370.t1	4.91588	3.14321	2.87379	3.17384	2.40017	1.60938	4.65507	5.25294	6.17832	2.1029	1.90011	2.29499	2.05217	1.99585	1.70893	1.17777	1.2449	1.67252	1.67315	1.86071	1.82012	0.658427	0.48076	0.626023	1.1443	0.928487	1.88937	1.36659	1.10852	0.83347	1.44581	2.04576	5.41029	0.840094	1.24413	1.47524	2.06286	1.839	2.07181	0.858247	0.783807	0.961016	0.619179	0.974006	0.91352	0.673071	0.95096	0.706533	0.708818
FxaC_13g05371.t1	0.868067	1.20357	0.5705	0.102247	0.123125	0.097136	0.298846	0.302714	0.409375	0.24271	0.477535	0.444832	0.234197	0.080254	0.048493	0.146939	0.053863	0	0.239604	0.108993	0.205494	0.183694	0.175912	0.064785	0.123955	0.089928	0.262993	0.197877	0	0.156968	0.097418	0.370819	0.575869	0.147593	0	0.102893	0.152509	0.073141	0.341813	0.105884	0.067723	0.196095	0.101159	0.129408	0	0.05289	0.117244	0.117323	0.10957
FxaC_13g05421.t1	8.16494	5.45234	2.69251	2.03203	1.49349	0.818317	7.21911	7.65597	9.57709	0.552385	0.637105	0.656899	1.13579	1.4183	0.678286	0.559909	0.448115	0.62798	0.851301	0.748832	1.11164	0.194613	0.171115	0.541358	0.600015	0.364391	0.838995	0	0	0	0.508775	0.803264	3.47301	0	0	0	2.19095	1.33829	2.20082	0	0	0	0.330847	0.256011	0.130713	0.146103	0.448767	0.396253	0
FxaC_13g05422.t1	0.548654	0.907194	1.27667	0.335516	0.761736	1.33204	1.10134	1.84199	0.683692	0.439162	0.475729	0.429513	0.240977	0.083932	0.181424	0.100954	0.183127	0.22711	0.281334	0.44794	0.082482	0.263176	0.21738	0.125704	2.57153	2.19052	5.392	0	0	0	0.277016	0.312093	0	0	0	0	0.186412	1.55753	0.548593	0	0	0	4.01673	5.70651	5.24085	3.67845	5.01699	5.71832	0
FxaC_13g05680.t1	3.93895	4.1681	1.89595	6.16728	8.00176	5.3393	10.2107	13.3851	12.7531	14.7873	11.0909	18.171	10.773	11.8137	13.3788	12.8426	22.3855	14.0647	10.4563	12.2159	10.948	10.5707	8.99536	7.91714	3.82259	2.89464	4.06426	1.76243	2.24163	3.09759	5.33802	5.29039	7.62898	1.62773	1.87492	1.97225	5.5575	5.95314	5.18132	0.607432	0.562388	0.777687	3.19759	2.10634	0.540494	1.41957	0.747869	0.54238	4.33208
FxaC_13g05880.t1	3.81801	2.35691	2.73277	14.7296	12.2041	11.2742	2.98698	4.18317	4.34196	4.50564	5.96946	4.39104	7.87349	6.2333	7.17469	7.15869	9.19786	6.71159	8.32495	11.0961	9.92039	12.7246	12.8989	8.44648	4.97384	4.81135	4.80718	0.62737	0.569623	1.50059	6.43932	6.08845	8.19172	0.265108	0.324091	0.436475	7.25176	10.7856	9.25905	0.048413	0.156189	0.028812	3.11971	8.64678	25.2809	4.60746	8.65124	17.7697	1.52417
FxaC_13g05940.t1	10.7265	5.61456	9.78021	22.3292	20.3219	21.6624	9.58267	10.1857	9.37331	16.3564	18.6378	16.3092	16.5653	17.3699	14.911	19.4848	16.0852	18.4219	11.641	15.9104	14.7307	21.3613	26.6508	23.2334	22.3597	22.6326	21.2647	23.2653	15.7051	16.844	16.4442	21.1582	14.2564	23.3697	19.9584	17.3188	23.8076	16.7904	18.2863	22.5092	24.4452	23.8138	13.1148	6.42747	13.6832	8.92313	13.4834	12.7296	16.3609
FxaC_13g05940.t2	7.2004	6.50399	2.65684	3.16366	2.28133	2.03504	8.22132	5.95088	7.16133	0.444864	0.587673	0	0.155751	0.755858	0.431191	0	0.244065	0.14002	0.531635	0.558065	0	0	0	0.192355	0.060864	0.231442	0	0.495717	0	0	0	0.473739	0.642233	0	0.170306	0	1.16687	0.612524	0.222291	0.04864	0	0.169065	0.483494	2.25687	0.712314	1.83972	0.470672	0.77446	0
FxaC_13g06020.t1	1.59943	1.77048	1.69602	1.99157	4.02174	2.44968	1.63709	2.38923	1.61776	3.71987	2.49456	3.45436	4.16993	4.18689	4.27621	2.31936	4.23049	3.53245	2.77392	3.08684	3.07827	4.28391	3.79608	3.79406	3.13958	3.57072	4.48976	3.22241	3.25347	2.82153	3.48455	3.69046	4.1451	3.25656	4.22072	2.26292	3.38654	3.77698	3.05153	2.82351	2.40923	2.57917	1.98217	1.73965	1.88038	1.63366	2.19957	2.58519	2.17536
FxaC_13g06090.t1	1.84367	1.8312	1.09029	1.64191	3.30964	2.06339	0.850844	1.02819	0.758431	0.623715	1.40182	0.656486	4.94639	5.52193	4.8376	2.98819	4.13194	3.70041	2.60729	3.03745	2.03445	5.36558	3.97441	4.12507	0.589039	1.08885	1.64571	2.45566	2.36273	2.34369	2.24754	1.66486	1.16286	3.64509	3.16812	3.45304	1.97588	2.06055	2.32349	1.9583	3.20873	2.68362	0.788746	0.57331	0.445571	0.339044	0.10027	0.151245	2.47828
FxaC_13g06110.t1	3.73857	3.97015	2.10462	7.17335	6.2276	4.1265	7.24409	10.4562	9.96632	10.2539	13.4774	11.1549	9.28368	8.31946	10.6917	6.56073	6.72485	7.18487	11.3919	10.0457	11.7125	5.62983	9.07153	7.5303	6.64186	10.6133	8.44947	1.72535	1.34277	1.76489	7.83361	10.8346	19.3919	2.03931	1.72036	2.26425	7.02257	8.40835	7.8047	0.74628	2.21711	1.79289	2.50428	3.75358	14.7198	2.27065	7.07248	11.278	5.47409
FxaC_13g06230.t1	13.095	18.5134	15.4458	1.85035	1.9175	3.28215	0.95107	0.473155	0.927511	0.644743	0.710505	0.782837	2.46345	1.10329	1.75387	3.07182	3.15685	1.71591	0.867213	1.35716	1.37596	2.2103	2.36317	0.702659	10.1023	8.65157	7.87752	0	1.30996	0.756447	0.704779	0.574589	0.260574	0.151585	0	0.228713	1.85768	1.49926	1.41094	0.17942	1.18153	0.823138	34.9452	49.1903	18.7741	11.2251	3.59843	2.66347	4.36865
FxaC_13g06320.t1	1.85275	4.31396	2.54885	1.49989	1.62735	1.36146	1.06571	0.815603	0.590267	0.608518	0.767819	0.526478	0.850762	0.697388	0.643314	0.736243	1.14483	0.88306	0.802498	0.920126	1.01694	1.34684	1.58517	0.942526	0.726233	1.78273	1.15996	1.07597	1.16254	1.94561	0.615223	0.927248	1.5657	0.546224	0.955638	0.937087	0.64236	0.922373	1.06262	0.263595	1.26244	0.600458	3.91122	2.35486	2.15099	0.986124	1.32632	1.96808	2.69288
FxaC_13g06400.t1	4.0426	3.67834	4.89091	3.99768	3.63696	3.57965	1.20544	1.74164	1.7851	0.986244	1.57703	1.07534	1.31365	1.79389	1.30604	1.7038	2.05131	1.30676	1.4568	1.88391	2.27783	1.229	1.42634	1.75215	1.16271	0.980869	1.67206	4.32222	3.52289	4.2532	1.17703	1.5016	1.48441	3.22087	2.87669	2.89807	1.26615	1.16509	1.42824	2.37183	3.25904	3.06754	0.423066	0.623111	1.23664	0.867365	0.582292	1.38734	2.38186
FxaC_13g06600.t1	6.1927	8.11293	8.40641	13.9643	14.2037	12.8819	9.00171	10.4523	9.2139	19.2725	18.0077	17.8708	4.83315	6.04487	6.11298	12.2644	12.1952	11.2601	6.52655	5.84081	6.96445	11.3859	14.1004	12.852	14.312	17.5065	17.1868	33.7988	30.3044	35.6155	18.4282	16.7779	28.9914	29.0495	25.2657	30.9056	13.2262	13.6703	11.1235	26.9266	31.7872	29.329	6.38253	7.80752	10.7589	16.6009	15.8948	17.3943	16.5234
FxaC_13g06630.t1	9.77283	11.1036	8.25631	9.81626	12.4537	11.0552	14.3198	13.4083	17.0527	13.1962	13.3577	13.7272	17.7459	27.518	17.4571	16.1804	17.9039	18.7716	13.0794	15.5211	13.8938	13.6053	11.5719	11.3673	8.75618	12.9854	14.1194	26.662	26.8841	25.8852	13.9368	13.7644	8.71208	27.5673	23.701	22.139	11.9951	11.6535	15.8124	24.8019	27.1139	27.2508	10.6937	5.3678	6.15673	6.34304	6.00199	5.83376	21.6728
FxaC_13g07090.t1	2.59238	2.62324	2.90613	2.70681	3.09746	3.01104	4.91199	4.61565	7.50948	3.99737	6.32095	3.93877	7.00246	6.45774	8.54472	3.98943	6.47985	5.08542	4.04601	4.35941	4.64846	7.74904	7.04625	4.87316	2.19208	2.84099	2.60575	3.13615	3.63525	2.98428	3.88394	4.41975	4.93345	2.94239	3.12866	1.92865	4.14223	4.9636	3.86622	0.576774	0.907162	1.45899	2.63947	3.50233	4.25101	2.98746	3.22466	3.18565	6.17151
FxaC_13g07120.t1	1.07365	1.19366	1.08393	1.47563	1.69219	1.74024	1.39245	1.67128	2.5076	2.71071	1.77012	2.17916	2.14231	1.64167	1.93586	2.50224	1.82259	1.53139	2.21595	2.34772	1.85297	2.84181	2.33152	2.61051	1.23721	1.80031	1.75696	4.99072	4.10054	2.70917	1.85805	1.56713	3.8893	5.57664	4.70535	5.02847	1.95335	2.0698	1.91233	4.0773	3.77047	4.84046	1.66597	1.39578	2.01337	1.27352	0.993895	1.31542	1.9832
FxaC_13g07160.t1	71.9794	98.9369	94.0471	30.1525	27.0499	34.4111	70.7265	66.6676	59.9826	36.0171	32.1302	37.7594	23.6374	18.3286	21.8418	21.6488	23.0547	20.6962	13.9766	16.057	21.3612	17.8196	16.8538	18.9724	50.5597	31.7715	39.0298	8.95055	13.1186	11.9123	15.3992	14.0792	25.2381	8.50698	6.90074	10.6852	28.5303	30.5695	29.5431	16.3706	17.131	15.4856	58.5671	45.7733	56.9558	61.1378	44.7629	59.6066	20.2232
FxaC_13g07170.t1	1.76774	3.37516	2.27416	9.68361	9.16411	8.59633	3.0147	6.40035	7.93565	11.3833	13.6554	11.7364	13.6998	14.0093	17.2533	14.6997	11.7143	13.4671	11.9322	10.6133	8.06084	12.7297	17.8759	11.8938	9.23514	6.97576	8.53082	0	0	0	10.6623	9.22108	15.9497	0	0	0	10.3926	9.74409	8.05758	0	0	0	4.15901	5.4898	10.9132	3.72321	5.59431	7.79611	0
FxaC_13g07380.t1	6.10512	8.70811	7.27991	17.574	18.6147	16.8117	13.9191	13.936	10.7605	9.74036	10.4555	9.67504	3.57462	4.13757	3.85718	6.36177	4.58401	4.58356	6.44705	3.90859	3.39024	3.93634	3.17699	1.78512	7.62574	7.85135	7.34573	9.96778	4.61629	4.03718	4.85021	4.75429	4.7127	3.30509	4.84602	6.04683	7.50614	8.97488	6.22446	3.71036	2.53516	4.41103	18.3805	27.9337	13.8678	33.1693	19.4594	18.9134	5.44455
FxaC_13g07400.t1	4.8146	2.16977	1.26787	9.28723	12.4319	6.44575	14.7674	15.77	15.9681	31.4224	31.7291	36.4652	11.8622	12.9622	13.1995	30.6655	24.2147	23.7704	9.18687	12.2543	10.4588	21.4831	27.8637	20.1465	5.13398	5.63173	3.83298	12.6502	10.7872	12.0857	10.3677	10.1294	19.8307	35.123	27.1224	32.6004	11.925	9.07758	10.5616	22.8296	23.4873	23.2097	2.78967	2.34312	3.22623	2.2981	2.86192	2.57718	5.795
FxaC_13g07440.t1	0.140249	0.066989	0	2.9653	3.14607	2.22682	1.9502	2.64822	3.34626	11.5857	14.2143	11.683	4.46314	3.80031	4.90055	7.85191	10.9176	5.7599	9.69532	8.81117	8.2281	9.85844	14.6066	12.606	6.50115	12.1808	12.0451	9.5364	8.13553	7.75855	12.1182	11.2248	22.6672	5.50328	6.00315	4.7	5.717	8.43228	6.25999	2.32397	2.42662	2.2532	5.7204	5.6265	5.2916	3.21075	2.11224	2.72891	6.99032
FxaC_13g07530.t1	72.2044	40.1744	22.355	52.9917	125.979	123.483	15.0529	40.4636	40.8721	10.732	47.1871	8.54422	134.19	122.851	112.015	79.4757	118.95	88.6049	94.5617	121.496	167.395	108.315	122.181	92.3452	26.5891	83.4545	47.9198	32.1358	20.6034	21.8574	120.394	118.843	33.5784	36.5887	34.465	39.2364	62.5095	89.401	95.5904	23.5494	37.5678	35.5072	39.1172	18.0296	34.5868	3.36053	4.78694	8.0725	12.7717
FxaC_13g07781.t1	0.736982	1.89588	1.69188	0.075448	0.08864	0.365198	2.07242	1.03271	1.62067	0.364899	0.371785	0.626675	0.160276	0.090723	0.042243	0.123648	0.187059	0.296533	0.20544	0.47676	0.312597	0.274342	0.52254	0.120638	0.657202	0.469162	0.915798	0.677751	0.908144	0.747521	0.402934	0.441015	0.778615	0.40594	0.612055	0.830519	0.47589	0.74338	0.854324	1.38566	1.75664	1.24446	2.95308	2.79722	4.69656	1.43156	3.46271	4.12813	4.48329
FxaC_13g08031.t1	13.0201	12.6326	9.34732	11.8316	12.316	9.00185	15.4194	16.6243	16.3758	9.73686	9.1917	10.1914	8.27922	8.67804	4.24117	5.57355	5.37858	5.56384	7.10342	5.25556	6.2082	5.36852	5.71425	4.98802	6.72097	7.30912	6.7299	13.7992	10.7047	12.2979	9.29828	8.51483	8.73799	8.77308	7.2734	7.43708	9.89926	8.67523	7.69004	6.23648	8.83197	5.46417	4.05364	1.62008	3.93779	1.92694	2.4528	3.76912	11.0906
FxaC_13g08050.t1	10.6006	9.96604	6.58713	8.61007	12.507	7.05424	13.049	7.87612	12.3748	9.09466	10.7354	11.3223	15.4702	18.3074	19.5859	17.8076	15.592	18.8801	13.9702	10.7605	12.5838	22.2273	21.3574	14.4009	3.32802	5.92738	5.40013	7.25021	7.67105	5.95548	11.9225	11.8629	19.8408	8.28823	7.38227	10.6285	10.2313	9.64509	10.0418	7.13662	5.05218	4.82136	2.49251	2.08633	4.12649	2.0468	2.51647	3.79551	8.26787
FxaC_13g08150.t1	39.0426	46.0679	24.9805	67.041	53.3849	42.5259	53.4435	60.7492	60.5765	59.0503	38.6832	65.266	62.6511	92.979	42.1476	60.8479	68.856	69.5579	50.7737	60.0643	64.9315	57.0935	42.6101	53.2322	61.3062	61.182	61	17.6898	14.4346	12.462	55.8271	54.8891	117.419	7.65712	9.98344	8.38962	73.0193	64.0373	70.3976	5.19856	7.02407	7.7509	29.8109	12.3531	12.7834	16.1752	14.4107	15.886	14.682
FxaC_13g08320.t1	1.18255	1.85869	1.22696	0.078475	0.30461	0.162215	0.473111	0.644677	0.543804	0.060857	0.235244	0.068318	0	0.333116	0.205359	0.035891	0.222048	0.188457	0.126774	0.244344	0.336511	0.228186	0.225033	0.039282	0.088702	0.132637	0.150615	5.45297	3.53958	3.69352	0	0.131997	0.185741	5.04134	4.48105	4.95222	0.290429	0.041216	0.037921	5.20864	6.03104	3.74315	0.307505	0.329045	0.443895	0.030244	0.057141	0.234748	1.49854
FxaC_13g08570.t1	0	0	0.113974	0.331913	0.809234	1.79871	1.65589	1.13373	3.02724	2.2466	1.80791	1.72384	0.801329	0.369695	0.640825	1.60179	0.789756	1.37062	1.14925	0.708421	1.41084	1.24591	1.06788	1.77748	4.96389	12.0409	15.2392	0	0	0	0.976773	1.06736	1.4993	0	0	0.06366	0.857906	1.08638	0.381235	0	0	0	0.478183	5.12089	4.53079	0.570535	1.87675	3.80628	0.089918
FxaC_13g08590.t1	3.57673	5.89634	3.58666	3.8404	5.55987	4.81659	4.46582	3.43204	5.58522	3.74315	3.39405	3.02749	6.02112	9.69168	7.62087	5.0265	5.88338	5.73558	5.59241	6.68977	6.86859	4.1696	2.9025	5.2705	2.50012	2.90294	3.74878	6.08662	4.599	4.51234	7.43306	6.17583	6.83534	3.66091	4.04531	3.50582	5.98076	5.12373	6.61083	2.74085	3.32473	2.3546	3.48826	1.38708	1.54392	1.79403	0.980901	1.47803	3.23631
FxaC_13g09060.t1	1.55927	1.23608	1.43443	0.999961	0.458246	0.497085	1.39384	1.54719	2.31181	0.615207	0.610041	0.623287	0.772186	0.506338	0.577026	0.431943	0.784204	0.61914	0.216446	0.404316	0.638875	0.715555	0.818663	0.305102	0.606045	0.754256	0.990585	3.72087	3.70488	3.2264	0.7125	1.52731	2.23496	4.22519	4.16834	3.15554	0.654259	1.08192	0.582185	3.10926	2.54805	3.44975	0.579621	0.599926	0.856018	0.604631	0.76649	0.409292	2.64437
FxaC_13g09402.t1	1.19806	1.4433	2.12142	1.90429	1.61003	1.68014	6.51229	6.27666	6.73378	2.59274	2.1362	2.96423	0.832948	0.323733	0.535343	1.14332	1.01893	0.809145	0.644807	0.857773	1.45167	0.751813	0.432891	0.936268	1.3805	1.50106	2.09322	0	0.036904	0	1.6781	1.1306	5.03668	0.025608	0.017526	0	0.56868	1.55875	1.28156	0	0	0	1.92024	4.93637	7.09645	3.79274	4.1288	6.5524	0.246317
FxaC_13g09600.t1	1.28619	1.91299	0.887055	4.34794	3.93893	2.38555	3.20364	3.5772	3.93583	4.88878	4.4327	5.32845	4.08055	2.60262	3.6273	5.27121	4.70272	5.22696	4.68586	3.64448	4.93465	5.31066	7.00632	4.87109	3.02145	3.41507	4.96901	4.83437	5.08807	5.31507	4.82578	4.18477	9.59644	5.03558	4.33349	4.22383	4.13182	5.10624	4.37777	3.78323	3.6179	2.79113	1.70325	3.2884	4.59241	2.36065	3.05792	5.44542	3.38447
FxaC_13g09680.t1	54.9931	80.8701	128.767	66.2778	22.9831	111.541	61.9501	13.6784	3.18737	13.9944	13.034	5.07663	0	2.12771	1.01429	0	23.195	26.856	2.98562	5.90858	1.13655	18.0686	31.9353	8.12712	314.465	243.263	452.454	0	3.80138	0	16.9834	45.107	9.0449	0	0	0	9.66387	46.4759	19.3709	3.11397	17.0791	0	701.169	1061.2	614.093	1728.57	740.558	418.519	176.946
FxaC_13g09690.t1	9.52556	5.52922	40.6102	10.1679	10.5345	54.8936	10.445	0	0	0	9.00877	0	0	0	0	0	0	0	0	0	0	0	0	0	234.37	264.645	310.765	0	0	0	4.84387	0	0	0	0	0	0	0	0	0	0	0	276.375	365.966	177.39	483.944	197.662	146.316	0
FxaC_13g09731.t1	2.3319	3.11199	3.68481	4.11306	3.86169	3.6258	3.38007	3.33865	3.53365	2.53873	2.72997	2.38426	1.84097	1.48677	1.65729	2.11358	2.13258	2.02006	2.21177	2.32101	2.16408	2.07099	2.26614	1.99634	3.10663	3.06975	2.86018	17.7294	16.9871	16.7779	2.19964	2.22621	5.40444	10.2427	9.89405	10.5867	2.22001	1.5428	2.14455	8.92816	9.37175	7.94259	3.0953	3.14373	2.86238	4.27524	2.91216	3.19392	14.8654
FxaC_13g09810.t1	5.41284	2.91187	2.62083	13.7499	14.1678	15.2959	8.64928	11.2576	10.0617	17.6087	23.5058	17.3699	8.763	8.80042	12.0671	15.9259	11.7501	10.7799	12.4122	7.93514	6.25683	17.2185	17.2482	14.5887	11.3047	12.0108	9.25339	13.0938	10.4195	11.7762	10.3152	11.5734	10.867	7.31258	6.71055	6.77079	10.0979	9.33042	7.12517	5.16387	6.2348	6.55497	9.94102	6.986	2.98035	4.04733	3.26812	2.62074	12.261
FxaC_13g09850.t1	3.37615	2.29288	1.56002	8.40325	10.1485	9.49692	6.51143	8.10988	8.63799	12.3454	15.5914	11.5589	5.22949	5.33509	7.68764	10.5286	9.80784	9.17035	8.33513	5.43293	3.19364	11.5778	11.9075	8.21012	6.4508	8.45732	6.22392	6.05112	4.90913	4.8436	6.39877	6.85398	5.66264	5.03881	4.34901	3.7185	5.65464	5.39736	5.32759	2.74608	3.49726	3.34487	5.4044	4.47515	3.63999	2.72045	2.96751	3.12377	7.54842
FxaC_13g09950.t1	0.610524	0.528015	0.098467	0.11295	0.261397	0.122761	0.199786	0.333509	0.613071	0.189584	0.169934	0.269343	0.092738	0.125181	0.075769	0.176884	0.132503	0.068651	0.044454	0.053334	0.254288	0.231919	0.113938	0.135752	0.196548	0.310508	0.431177	2.03099	1.82051	1.9148	0.229874	0.181159	0.390192	1.60916	2.03073	1.74257	0.148765	0.149987	0.106755	1.40654	1.95577	1.74198	0.126596	0.110731	0.138134	0.164508	0.146913	0.214443	0.854451
FxaC_13g10290.t1	20.495	15.6012	12.5323	138.408	147.854	174.087	15.5523	16.2581	18.2026	174.733	127.657	165.82	87.2766	109.837	122.35	174.374	191.507	170.653	90.4003	81.5833	86.0136	227.713	204.903	179.899	191.222	152.12	141.415	112.728	136.897	91.9699	131.3	132.047	53.0981	121.431	130.818	144.958	89.5036	87.9415	88.8892	127.298	144.485	112.243	107.99	86.0822	75.0918	68.3589	38.9079	42.3935	143.786
FxaC_13g10385.t1	3.20167	3.35821	5.61862	5.08321	2.77394	4.19516	4.66459	2.18842	1.89925	2.30621	1.86494	2.94018	1.31966	0.302523	0.374116	1.04582	1.04393	1.25703	0.857279	1.39466	1.95502	1.55183	2.04868	1.66961	6.55625	4.62793	6.81602	0	0	0.090417	2.40078	2.30705	7.30903	0	0	0	1.68618	2.83061	3.12837	0	0	0	3.8639	4.07425	7.38047	4.28934	4.31161	5.26307	0.375898
FxaC_13g10500.t1	0.711595	2.15956	2.2136	1.20485	0.901005	1.37858	1.73194	1.76167	1.77552	1.12051	1.11427	1.69547	0.708208	0.305801	0.661178	0.517297	0.928175	0.696529	0.743409	0.76358	1.27184	1.14613	1.51358	1.15503	4.21714	5.91484	7.89908	1.68367	1.73473	1.83485	1.46431	1.78655	2.97594	1.25098	1.10337	1.60026	1.31532	2.27594	1.24984	1.03293	1.01258	1.31442	7.67063	10.7053	5.06066	9.82242	5.79639	5.47264	3.42401
FxaC_13g10630.t1	1.34537	1.37391	0.592152	0.78768	0.857173	0.361629	0.945586	0.850162	1.64744	0.273372	0.444014	0.441603	0.46152	0.581793	0.473636	0.160365	0.422447	0.433981	0.450788	0.315704	0.297827	0.375643	0.402879	0.44699	0.522148	0.630689	0.817453	9.41329	8.3833	11.617	0.337058	0.373678	0.744285	10.5048	8.77062	9.60995	0.296262	0.53159	0.273902	6.98663	8.34228	7.29693	0.412011	0.10238	0.077928	0.061627	0.162895	0.042361	4.38747
FxaC_13g10661.t1	1.58545	0.958637	0.531975	1.12825	1.42462	0.706997	1.19521	0.901441	1.23693	1.59516	1.18705	1.67182	0.577562	0.56055	0.467633	0.89727	1.05235	0.653781	0.69291	0.679055	1.34742	1.22158	1.9501	1.47202	1.92478	1.86644	3.04034	7.09381	6.23691	7.4287	1.17574	1.93396	3.32614	6.14569	5.29212	5.92604	1.41586	1.46915	0.906132	3.65754	4.08733	3.95975	2.54395	3.05862	1.93319	3.15876	1.46426	1.96438	3.41927
FxaC_13g11010.t1	5.8686	5.23635	9.70096	0.711708	0.917638	1.50886	7.97977	5.09269	6.25486	1.28147	2.45537	0.990077	2.87579	1.97503	3.56557	2.00728	2.3089	2.32613	0.829846	0.78041	0.675591	3.24033	2.93596	1.70081	3.12992	1.85712	1.92773	3.77018	4.44456	1.99923	1.38861	1.23232	0.821169	6.05194	7.26078	7.53781	2.4131	2.79845	3.00508	8.59738	11.2348	10.4618	1.98352	0.972574	0.990892	1.38054	0.7472	0.8584	4.84877
FxaC_13g11070.t1	8.14272	11.0005	7.10459	8.14268	8.58722	7.39341	7.42445	7.56317	9.40518	10.352	7.39029	11.3586	13.1407	21.7762	15.1885	10.2648	13.8665	14.5394	10.1398	12.9644	11.4757	9.69135	6.62663	8.05666	8.17477	7.97378	10.6732	6.50296	6.55577	7.01048	14.6431	13.3145	20.9356	6.57683	7.48498	6.31484	12.5846	10.2958	11.7946	4.73153	5.91192	4.88478	4.77453	2.23017	1.99118	3.46275	2.22691	1.69197	4.87397
FxaC_13g11071.t1	22.0939	17.4139	24.8116	36.9575	36.4577	32.6444	14.7833	14.1975	12.9566	26.0458	21.819	25.1017	8.77556	7.57933	8.16821	13.3395	13.3247	12.0188	42.1438	16.173	11.6465	9.73864	8.74246	8.48703	26.2838	32.916	24.8973	58.0161	70.5164	79.1227	7.64709	6.0535	4.30746	28.0876	28.6375	28.7964	8.66873	8.73323	7.3001	26.4281	33.4688	27.9265	46.8449	176.686	34.4901	62.9297	64.9935	56.7857	89.8177
FxaC_13g11140.t1	19.904	14.8557	7.06228	14.1905	14.4396	10.7003	21.6391	24.1549	25.0973	30.1073	21.558	29.0854	8.23017	9.27195	7.90675	9.68488	12.1214	12.135	12.9215	12.1526	11.7965	10.2744	9.28798	10.7456	20.6456	20.3	18.7334	4.31372	4.84946	2.90259	16.8736	18.1867	18.9175	2.06822	2.89303	1.53529	23.4241	17.3641	21.3427	1.12171	0.511686	0.742159	9.43027	9.60355	4.49948	6.41988	8.042	3.03824	1.77954
FxaC_13g11480.t1	2.35284	4.26338	8.2207	1.60369	0.788285	4.91438	2.41681	4.4052	1.84631	2.94395	3.63863	2.88648	1.38798	1.15191	2.23226	2.48422	4.16545	2.52191	1.84919	2.32219	3.80852	4.21102	4.58882	4.97603	8.68904	13.6219	14.8299	0	0.110371	0	4.63492	2.48474	0.986528	0.02553	0.104834	0.057907	2.30426	4.93813	2.15634	0.453682	0	0.284331	20.013	21.0688	14.9652	27.2998	10.9265	9.71214	0.848657
FxaC_13g11530.t1	21.3791	31.5112	50.8524	12.1762	12.1583	19.8759	25.5344	14.3608	17.9583	12.0332	13.7067	9.58424	16.9627	10.5582	8.89937	26.5583	23.4411	15.7744	11.54	11.7176	8.85663	14.5381	9.63832	8.20747	34.449	32.9401	40.9437	15.0866	19.1247	11.3767	19.2752	19.0542	1.19623	7.74609	9.84838	6.26235	22.1999	40.3541	22.8324	9.60235	16.1443	14.9433	126.738	128.704	73.0618	147.76	129.033	87.1724	36.7249
FxaC_13g11560.t1	19.7602	19.446	34.7724	11.524	23.1327	37.7016	42.8508	50.5135	43.7903	12.6711	11.4795	15.9411	8.6827	5.01244	7.50716	12.7429	12.2841	18.4485	16.0332	16.8416	6.88123	15.6656	21.452	19.1282	8.73757	20.5781	15.2651	1.88196	1.69876	2.20999	2.05867	2.98196	2.02823	2.35762	0.806765	1.78024	6.49932	7.5035	6.27742	2.79311	0.808231	3.20353	63.8687	79.8041	17.9511	46.4193	24.1865	13.9818	10.3809
FxaC_13g11710.t1	1.34379	1.27339	2.04006	1.5982	2.45995	1.29848	10.6206	7.17533	11.4221	3.31929	4.47562	3.04242	9.4212	8.30374	4.48135	6.6095	6.57967	6.80559	7.90729	10.7311	7.89053	5.54695	5.09071	7.41191	2.4934	7.58524	6.61061	0.049236	0.322382	0	6.04467	7.73764	23.1106	0.135884	0	0.093304	9.91091	13.4996	10.0836	0	0	0	1.79186	0.561433	3.79205	2.16308	1.73541	1.82888	0.427454
FxaC_13g11770.t1	38.888	36.6261	55.6059	70.2595	72.2872	59.2554	335.036	335.045	366.728	117.534	212.195	125.111	517.013	494.285	525.198	275.927	348.073	281.814	146.629	174.052	180.074	89.6793	58.4633	58.9035	24.1032	15.3203	30.3408	3.38946	3.35364	3.67476	46.631	34.7314	47.5619	0.79839	0	1.63596	312.005	314.762	270.734	1.76162	0	2.63376	56.8878	36.9639	35.0216	56.7095	43.1939	40.9635	8.73869
FxaC_13g12340.t1	4.08832	3.29276	4.0686	1.0078	0.903618	2.10872	5.03432	5.23216	6.21281	0.984076	0.969935	1.03753	1.34736	2.12952	0.876942	0.82855	0.511963	0.619684	2.0448	1.78898	3.38813	0.455093	0.892991	0.938553	1.63188	1.79704	2.61499	0	0.045631	0.052751	0.241077	0.624752	0.4284	0	0	0	0.665157	0.696569	0.715699	0	0	0	4.05645	4.68206	5.28784	2.69661	1.67022	2.29988	0.356691
FxaC_13g12530.t1	14.6196	9.28018	16.2966	4.15055	5.26296	4.19004	9.05328	10.2182	10.0255	3.48984	8.6237	4.7562	5.79509	4.94132	8.05146	7.17736	4.99717	4.93368	3.09942	4.05413	2.64375	6.65137	6.89759	5.94431	3.33884	4.42865	3.5233	15.633	16.0141	17.0472	2.2459	3.05287	1.07762	10.3761	11.6652	13.1451	3.40131	4.46026	3.2136	10.5791	13.8982	13.3612	2.37976	0.665998	5.16671	1.69018	1.16911	7.25902	20.5559
FxaC_13g12750.t1	11.0992	13.6891	15.8554	0.943821	0.249394	0.940967	66.8647	29.9808	27.2094	1.26917	0.851849	0.269499	0.493238	0.240223	0.455561	0.322348	0.665988	0.407063	1.35228	1.03734	0.595918	0.287914	0.381083	0	1.45494	0.94456	1.89165	0.357959	0	1.22583	0.878555	1.62631	0.835831	0	0	0	0.965515	0.55532	0.287067	0.230431	0	0.587907	12.7783	26.9116	20.021	14.8313	17.8928	15.693	29.7357
FxaC_13g13650.t1	2.51071	4.40196	6.35983	0.610161	1.03392	1.10227	5.3956	4.99945	4.59474	2.92867	3.44075	2.28563	1.27919	1.54111	1.83581	2.7043	4.35388	2.54313	1.07092	2.31091	1.03073	3.20284	4.04968	2.1615	1.94883	3.20057	3.82832	2.76588	3.76578	3.58826	1.99201	2.14734	3.48479	3.44873	4.73268	4.41365	3.55308	5.09144	2.77078	2.70199	3.26878	3.65301	10.4967	10.9091	4.18393	14.2698	9.85456	6.42945	8.9783
FxaC_13g14270.t1	2.0201	1.41559	1.69611	1.51637	1.40761	1.47076	2.32738	1.91983	1.85284	0.576651	0.948989	0.982385	0.715163	1.22715	0.861607	0.461914	0.971006	0.945285	0.809604	0.987395	0.919921	0.665235	0.589699	0.436019	0.722652	1.51927	0.865298	1.33937	1.6612	0.994613	0.797849	1.12228	1.4473	1.82566	1.36149	1.37617	0.849158	0.9681	0.789536	1.24328	1.14314	0.565576	0.562177	0.678473	0.672806	0.401765	1.03816	1.07384	0.872564
FxaC_13g14970.t1	0.855255	1.11085	0.484463	0.595728	0.644523	0.628069	0.090787	0.26394	0.341825	0.43451	0.394463	0.691074	0.241162	0.329371	0.376326	0.535671	0.720691	0.526767	0.279928	0.43098	0.471416	1.06556	0.791888	0.565256	1.33979	0.603412	1.32471	3.1251	2.58774	2.60693	0.939521	0.655758	1.57317	2.48107	2.25272	2.2945	0.329628	0.95785	0.321154	1.88553	2.57884	2.58291	0.361855	0.390573	0.349351	0.549826	0.571729	0.70705	1.60517
FxaC_13g16630.t1	11.1711	12.8268	7.83753	14.3396	15.5167	13.9498	5.82749	6.88109	8.52422	13.303	14.0552	13.0277	7.9106	8.49354	5.99065	10.1375	13.359	10.2264	8.76975	8.23459	11.5139	12.5639	13.35	13.8832	11.1967	9.35618	13.6481	6.73731	6.02344	7.5147	28.3762	27.2919	27.5136	4.58685	4.3414	5.01099	22.4573	24.6068	22.2748	2.53045	2.33138	2.52736	4.88059	6.32544	7.30164	7.574	10.4248	13.0267	3.01598
FxaC_13g16700.t1	0.092253	0.201312	0	1.17936	1.13151	1.08226	0.669562	0.113807	1.17625	1.18155	0.922412	1.79589	0.303103	0.597393	0.778523	0.983341	0.926335	0.993571	0.471974	0.665436	0.721989	1.31501	1.26569	1.01508	1.82788	1.39932	1.92359	3.46484	3.51789	3.35915	1.40033	1.15478	1.94169	3.54129	2.74798	3.48149	1.58228	1.66817	1.29115	2.55768	3.01748	2.53242	0.054694	0.068846	0.330433	0.602707	0.582073	1.11839	1.20788
FxaC_13g16900.t1	2.4601	4.37577	2.06343	3.6267	5.33069	4.32874	4.52751	5.40692	5.11532	6.87394	4.72726	6.11305	3.81544	8.01913	7.04559	5.56347	5.88095	5.46306	6.30098	6.23621	4.49086	4.28661	3.37744	3.60033	3.27219	3.08263	3.01113	1.32382	1.40101	1.85811	4.45548	4.80624	1.18147	1.91246	1.12458	1.0728	6.64584	7.7954	6.12416	1.1262	1.02736	1.33526	3.11949	3.0863	2.6715	1.91751	1.98566	0.718598	1.46788
FxaC_13g16920.t1	1.2518	0.8301	2.7237	0.362186	0.455224	1.24316	1.33891	1.45895	0.802787	1.09908	1.14793	0.647783	0.550276	0.334204	0.741395	1.6822	0.965628	0.319133	0.363338	0.546042	0	1.19813	0.897718	0.82036	3.75388	3.84369	4.06285	0	0.106603	0.046123	0.046129	0.405252	0.346226	0	0.047653	0.131837	0.666754	0.762357	0.650573	0.145078	0.120802	0	5.85031	7.19984	6.04758	5.30493	3.84867	3.65337	0.43517
FxaC_13g17030.t1	16.054	15.9554	14.7534	9.28211	14.6263	11.6982	21.9488	22.4404	24.6837	8.89005	12.0381	8.27817	7.19262	6.33427	7.3239	7.53961	7.52879	6.92769	6.13132	6.97836	6.90006	8.31863	9.28737	6.7641	6.81489	7.0162	8.42412	29.7132	30.2495	32.7135	8.49837	7.03005	6.09499	31.8223	26.8707	30.0432	9.28424	8.45553	10.3858	27.126	29.7635	29.3966	4.00991	8.41896	10.8452	6.0976	9.84375	12.044	26.2167
FxaC_13g17170.t1	0.148831	0.3143	0.102526	0.217622	0.726398	0.422015	1.01198	0.467314	0.167881	0.052059	0.570925	0.118812	0.839047	1.32739	1.53191	0.872102	0.980371	0.699649	0.301025	0.527505	0.512322	1.44937	1.41624	0.498633	0.075182	0.467944	0.377582	1.346	1.63479	1.04431	0.063011	0.135237	0.325591	0.971794	1.12327	1.1167	0.359671	0.728445	0.41134	1.23807	0.938417	1.5736	0.225399	0.060124	0.282488	0.12586	0.067267	0.484106	1.62933
FxaC_13g17240.t1	84.2394	93.7193	68.5708	143.002	143.067	112.839	99.2218	130.768	131.68	261.232	183.12	239.786	140.321	154.953	148.103	157.984	165.389	129.359	198.439	199.393	270.51	190.374	181.42	225.273	254.711	237.11	270.236	57.799	56.7118	58.2259	234.922	229.914	245.498	69.994	68.715	73.8344	175.492	163.926	157.917	59.8009	62.3406	62.3131	203.59	183.844	172.177	120.712	91.7193	61.6996	71.9309
FxaC_13g17280.t1	157.083	129.685	224.185	248.132	235.419	186.192	1860.53	2103.78	1989.48	566.925	1033.44	494.977	2184.38	2165.64	2771.91	930.156	1253.07	1022.12	636.906	734.532	848.204	223.625	256.839	184.597	106.966	61.8979	133.89	17.3188	25.2535	22.771	184.38	123.313	232.314	0.800833	5.47247	3.71188	1463.88	1565.85	1402.3	2.44408	5.92947	7.31969	235.284	137.019	273.293	237.14	189.938	240.773	44.6488
FxaC_13g17290.t1	0	0.4888	1.19651	0.674158	0.232862	0.17341	12.5019	4.95225	7.96948	0	0.763202	2.1311	2.33199	1.51678	6.3634	0.748419	1.19773	0.284916	0.210565	3.13591	0.477109	0.402717	1.43414	0.142153	1.95223	2.12038	7.38797	0.292336	0	0.114922	0.214106	0.232572	0.632823	0.368317	0	1.11089	5.41381	4.16797	1.06915	0.252451	0.275353	1.49942	50.5185	51.4649	100.004	26.2256	28.2919	22.0404	0.293493
FxaC_13g17320.t1	57.6115	56.8861	46.7227	33.2827	45.3707	43.6739	55.0667	53.6527	64.1711	62.4864	46.8482	52.6536	86.1109	119.284	92.192	62.0857	73.8027	77.4115	73.8985	74.8337	64.8216	60.2829	41.8246	49.2606	38.2966	40.6508	46.8281	9.50084	9.34209	9.94297	67.2253	57.6295	59.944	8.25924	9.53075	7.81083	77.8912	65.1947	78.9492	7.47718	7.88622	7.75614	41.8598	29.2795	17.5705	18.1205	19.3368	10.3385	8.64596
FxaC_13g17690.t1	2.97543	4.43749	8.74873	1.97062	1.76166	3.1868	2.15096	2.07735	2.63058	3.26628	4.26807	4.31171	1.68671	1.19125	0.999452	2.9615	1.97158	2.38952	2.23603	2.09111	2.92073	2.76986	3.43753	1.56172	3.24911	2.42649	3.18177	3.23516	3.25003	2.52874	1.56963	1.75852	1.78454	3.19339	3.72436	3.55673	2.4341	1.55631	2.20146	3.80556	5.10745	3.8744	5.58914	4.73217	2.40136	5.15847	3.91094	3.21937	3.50837
FxaC_13g17810.t1	1.03535	1.54985	2.04282	0.363252	0.61067	0.98306	0.562359	0.255648	0.332818	0.459841	0.401531	0.233206	0.183413	0.345794	0.223464	0.231228	0.571349	0.371815	0.221232	0.300619	0.574913	0.526967	0.412367	0.393427	1.89469	2.37281	1.91183	0.047933	0.136636	0.049316	0.250282	0.354785	0.364362	0	0.050983	0	0.328347	0.490052	0.288227	0.04499	0.048372	0	4.75784	2.97561	2.23767	4.39779	1.63173	1.89464	0.686596
FxaC_13g17812.t1	5.22786	4.35728	5.83162	0.961072	1.65277	2.68361	6.1697	6.45918	6.75878	1.87565	1.59202	1.99771	2.03373	1.472	2.0427	1.13406	1.47931	1.17812	2.82572	2.36294	2.88032	1.16968	0.93876	1.29027	2.72267	2.44004	2.98236	0	0.045314	0	0.873486	1.1853	1.73446	0.02107	0	0.063591	1.30756	1.39651	1.42095	0.024954	0	0.127691	7.31081	5.19906	6.86997	6.04252	3.22679	3.54978	0.279098
FxaC_13g17960.t1	7.65353	8.13896	6.28554	2.21626	0.947597	2.20225	5.4834	3.31875	8.44447	1.87472	2.25095	1.16325	2.9883	1.91251	2.4192	2.01145	1.55622	2.86427	1.13841	1.79203	0.82048	1.23614	2.2698	1.93868	2.01633	0.608464	0.683757	11.0999	9.72807	9.51255	0.462393	0.2072	0.943174	5.89824	6.30463	5.25109	0.813157	0.897573	1.67469	7.05224	6.34596	6.04184	0.774659	0	0	0.4071	0.15361	1.00375	8.4653
FxaC_13g18080.t1	4.32734	6.57967	8.43791	3.76716	4.22025	4.11087	3.83703	5.19597	5.21925	6.6035	6.37782	6.04444	2.54488	3.38605	4.33889	4.44834	4.52926	4.07363	4.17647	3.46029	3.3843	4.20825	5.14694	4.86616	5.63224	7.32523	7.12029	11.4058	9.50318	9.19485	3.12914	3.67342	8.29358	9.60997	10.3978	10.8457	4.60221	5.89096	4.41042	8.44617	11.3135	11.3321	7.60869	9.1862	7.09114	6.81574	5.73451	5.56217	10.5553
FxaC_13g18110.t1	0.85672	2.23561	5.87843	0.740024	0	2.81753	3.52098	0.680422	0.9161	0.098125	0	0	0	0.454077	0.216462	0.126407	0.243561	0	0.213827	0.419329	0	1.09191	0.243229	0.144535	5.26572	4.23794	6.23756	0	0	2.74572	0.217771	0.591174	0.160927	0	0	0	0.114692	0	0.326032	0.110759	0.486014	0.762207	21.1864	63.4665	48.976	59.084	36.5445	31.1204	72.8901
FxaC_13g18320.t1	10.1347	9.19533	11.644	17.0983	13.9469	14.0119	28.9982	37.4896	38.0987	19.6556	19.219	20.7518	15.0928	15.5102	15.9757	17.8862	16.6846	16.6537	15.0016	12.5905	13.3829	19.853	21.4677	19.9105	21.7199	27.0937	22.6996	24.726	23.5273	23.5544	14.1043	14.832	13.5698	22.7328	20.2156	21.1873	14.3602	16.5167	15.1254	21.172	24.461	23.4674	14.433	16.8223	23.1013	20.093	20.9518	20.2402	19.5947
FxaC_13g18450.t1	6.31776	7.7573	8.66176	5.78735	6.7026	7.22378	4.50586	4.83788	4.81019	5.60753	6.61087	5.82178	2.87005	1.92072	3.0883	4.09097	4.07586	3.61174	3.29883	3.15694	2.88891	4.87862	5.09612	3.88512	9.60316	9.58479	11.523	12.6466	14.1682	14.0677	4.14748	4.88147	6.64469	8.04818	7.76378	10.4259	4.69761	5.07676	4.77539	8.32716	8.82037	8.40007	9.05124	10.8329	7.90663	16.5441	7.47722	7.48725	12.3555
FxaC_13g18520.t1	2.37959	3.52831	2.78023	2.77815	2.87841	3.55515	1.50063	1.53091	1.79808	1.95409	2.15075	1.68101	1.32995	1.05725	1.07599	2.22412	1.82633	1.89271	2.25862	1.24619	2.20235	1.62708	2.1372	2.09232	3.08249	2.65904	2.70996	9.19103	8.22512	7.85896	2.1404	2.50768	7.28822	6.35142	6.64427	6.35374	2.13578	2.2566	1.97327	6.18841	5.59498	4.94498	2.93312	2.58989	2.06805	3.92682	2.61092	2.98929	4.97908
FxaC_13g18760.t1	0	0	0.102712	1.09054	0.600202	0.898726	0.541276	0.177359	0.243953	0.404286	0.25639	0.724626	0.408369	0.217167	0.233885	0.831973	0.574468	0.812542	0.482111	0.243784	0.477172	0.642468	1.01141	0.896455	0.803647	1.45807	1.48466	1.3991	1.04442	0.772606	0.301213	0.673252	1.25175	0.700131	0.524193	0.955479	0.595369	0.761624	0.545962	0.622426	0.300788	0.557588	0.482585	0.634933	1.17261	1.44663	1.32581	1.92425	0.587052
FxaC_13g18880.t1	33.4111	35.0058	45.0974	18.7129	19.4077	15.8919	37.2029	29.4227	30.5131	33.9545	28.4911	31.2374	17.4234	9.5125	7.74766	28.3267	30.618	27.0881	11.9748	16.3899	20.7249	12.682	44.1478	25.6743	18.9376	22.2582	14.9765	0	0	0.638649	13.0789	14.8528	10.9816	0	0	0	5.94841	11.1741	8.61812	0	0	0	37.6636	49.8024	53.2731	21.8521	34.7599	31.1028	0
FxaC_13g19030.t1	13.1211	13.9998	2.92966	8.43035	7.12599	4.12317	4.15284	6.90683	15.4871	4.57017	4.30797	5.25689	1.12501	0.592939	0.939996	2.00531	2.33243	2.5887	0	0	2.18703	1.56808	1.94598	1.62707	6.67612	6.74375	8.83829	3.50178	3.66539	4.44052	3.19218	2.47617	7.03247	3.58732	3.81502	3.23058	6.07521	4.33282	4.60701	2.16701	2.91625	2.43922	0.344505	1.84702	1.14691	3.08297	3.22811	2.91083	3.45144
FxaC_13g19770.t1	6.2622	7.50165	7.45578	10.559	10.9109	8.89735	15.7539	14.594	14.5442	11.7061	14.5809	10.6665	14.5792	14.5537	11.1901	12.0326	14.6536	13.0419	13.4374	12.7721	14.1511	10.2883	9.76249	11.8719	8.06162	7.93171	11.8045	2.07425	2.07253	1.58163	15.3063	15.5493	20.2246	0.751267	1.03415	0.716513	18.5418	16.0804	18.6842	0.212083	0.454506	0.598165	4.22032	3.77536	4.81705	5.43029	4.51886	3.86014	1.27391
FxaC_13g19770.t2	6.33952	6.00956	4.72447	8.77055	9.13291	9.5434	4.79328	6.63628	8.90458	10.4924	6.44146	9.63595	11.9343	13.0888	8.63725	10.9203	13.7644	11.7415	9.45783	12.0784	12.2209	9.70155	9.14284	13.9132	9.06169	10.7323	13.5952	1.41888	1.74877	1.20301	16.1751	18.455	70.8561	0.683768	0.732825	0.76813	19.2122	17.442	19.6362	0.196536	0.435901	0.656844	4.27253	3.48146	3.43465	4.95195	4.1661	3.08677	1.11021
FxaC_13g19790.t1	26.7668	20.3806	24.0979	23.0631	20.7582	15.863	41.0484	54.2927	48.5837	36.5234	28.6346	40.1352	10.9272	13.3564	10.6218	12.2028	9.82928	11.8702	19.2506	17.979	24.2524	12.4015	13.2814	11.8327	24.2305	23.7921	24.8238	6.44318	7.08652	6.65882	25.3649	25.702	42.8724	6.6105	6.53117	5.29345	28.4334	26.5158	35.0086	6.44729	6.02747	5.68123	12.8731	17.7847	21.6409	10.4126	16.393	12.2142	5.94856
FxaC_13g19920.t1	83.3058	80.7529	58.3265	225.397	210.238	162.123	121.186	136.433	144.21	294.149	232.464	289.76	186.957	224.673	168.816	214.025	233.041	224.929	261.087	258.606	301.174	251.702	232.462	279.892	304.861	275.826	302.858	25.4188	24.3031	26.3349	333.772	318.444	260.625	25.3022	20.3041	23.6895	405.67	387.679	418.387	18.537	19.9367	20.1739	152.15	94.8314	53.2389	87.7449	77.9392	27.9551	21.0657
FxaC_13g19930.t1	0.592385	0.484996	0.489364	0.330941	0.375649	0.371651	0.608248	0.557797	0.591032	0.291325	0.268884	0.225435	0.282094	0.269995	0.279947	0.31353	0.256062	0.293516	0.329782	0.263649	0.163024	0.463176	0.281935	0.30489	0.54899	0.586739	0.481653	5.64734	4.8441	5.93225	0.252401	0.163733	0.546388	5.09521	4.56947	5.2786	0.170842	0.067895	0.08789	5.0771	4.81106	3.79984	0.34872	0.207153	0.159813	0.194949	0.083869	0.23073	2.21278
FxaC_13g19970.t1	3.33977	3.66481	2.85696	3.17704	3.55692	2.86247	2.66027	1.97959	2.29216	3.11333	3.14454	3.1735	2.36815	1.45411	2.02386	2.07849	1.26743	2.31342	2.22687	2.49867	2.7965	2.13	2.47779	1.80519	2.87996	2.614	4.31953	5.95681	6.64408	5.62976	3.74957	2.74677	3.41123	4.22087	3.93517	4.57436	2.41819	3.45722	2.55508	2.81737	2.58739	2.37938	1.81618	2.88317	4.15699	1.75558	2.93056	3.45911	6.70816
FxaC_13g20610.t1	5.11076	4.14378	3.57671	3.29684	3.68183	2.34977	6.18268	6.47093	8.2406	5.39137	2.87847	4.03363	2.40644	2.66926	1.82746	2.52316	2.18024	2.45311	1.79358	2.18895	1.98677	1.57263	1.87856	1.84193	2.33743	2.05268	2.59074	1.75669	1.23547	1.29162	2.05865	2.62152	7.75487	1.67325	2.08499	1.92938	3.11144	3.00687	3.55868	1.95343	1.56214	1.28548	0.767126	1.74737	2.06517	0.898055	2.06219	1.59032	1.26227
FxaC_13g21050.t1	60.8786	141.508	90.0194	45.5813	59.3325	105.112	28.8543	17.6257	19.8164	43.4851	56.8815	40.3471	45.71	30.9652	45.0824	142.015	113.284	91.0702	12.9093	17.6712	23.1324	124.838	117.252	117.532	310.567	325.446	402.241	1.03857	0	0.813059	42.8783	40.9408	22.362	0	0.890433	1.96486	60.8421	93.8333	58.1229	19.5236	13.4652	12.3774	291.322	316.464	230.878	582.816	358.865	144.567	8.47477
FxaC_13g21090.t1	1.82873	2.15511	1.22314	6.07248	6.24321	3.62299	2.99385	4.36907	4.65266	9.50822	6.37298	8.24101	3.26526	3.87503	2.68195	3.76262	6.06523	3.94576	4.77379	4.01272	5.21099	4.70277	5.28542	7.09754	8.24265	6.55347	8.10806	2.49194	2.7402	2.79729	7.68372	8.00677	9.62542	1.98447	1.85785	1.51149	7.26707	5.62634	6.40706	0.889695	1.46879	1.13961	2.66115	1.62673	1.82887	2.81655	1.16739	0.899369	4.11852
FxaC_13g21150.t1	0.713992	1.54865	0.58647	0	0.860012	1.60654	0.254389	0.090191	0.0901	0.073585	0.521751	0.081755	3.47143	4.99431	4.05078	2.84911	2.25714	2.91853	1.25878	1.71615	0.615466	1.81046	1.79504	1.0804	0	0.305127	0.117424	1.55266	1.53688	2.0479	0.487005	0.089207	0.225459	4.87293	3.66915	4.76953	0.955433	1.04245	0.095002	3.2719	5.89129	4.8505	0	0	0.242994	0	0	0	3.51245
FxaC_13g21200.t1	73.1207	52.3595	71.9477	243.197	246.754	178.244	0.85738	0	1.02536	0	4.19246	0.879465	0.42726	1.74581	0.790715	0.923503	95.4102	1.66216	1.04316	1.14577	8.76662	8.21515	42.2494	7.71398	1898.46	1649.26	1527.45	0	0	0	54.5882	13.9594	10.7758	0	0	0.51575	10.0039	32.1755	0.833594	0	0	0	419.889	1849.96	922.377	866.277	939.819	1180.49	0.546908
FxaC_13g21410.t1	10.3056	10.6205	8.21676	16.0952	17.9552	17.9143	9.57883	12.7599	14.544	20.0777	20.6549	18.8625	16.8753	17.9648	19.0528	22.341	21.6241	21.7594	13.5249	13.041	12.7197	19.5687	19.1994	17.3463	14.1977	15.1513	13.2831	16.6586	15.0679	15.9732	14.896	14.8277	13.076	21.6892	17.3555	20.8154	18.7472	16.8238	16.94	20.2283	20.2176	21.4692	7.78681	7.92945	9.09415	7.66763	6.74921	7.13552	14.3766
FxaC_13g21432.t1	3.30178	3.43187	1.79713	11.3711	13.3653	5.79362	6.62217	5.98883	6.48109	8.60461	7.66997	9.28873	7.89804	8.21547	7.96745	10.3009	6.6302	8.27163	13.4138	9.10747	10.9159	6.13701	6.22919	6.89642	4.93724	5.10012	5.56381	6.77877	6.33861	6.86878	8.22939	9.01759	10.3152	6.46028	6.60335	6.73612	12.1915	11.4388	10.7133	5.23548	5.08857	4.48406	1.4771	2.09878	2.53486	1.69209	2.44767	2.90219	5.89336
FxaC_13g21600.t1	0.143173	0.541248	0.065345	0.265029	0.650443	0.271889	0.374773	0.354345	0.336178	0.394054	0.451094	0.60272	0.704441	1.23058	0.771542	0.866472	0.955183	1.00032	0.430996	0.480323	1.02658	1.43824	0.818417	1.0194	0.391235	0.824377	0.779671	0.987246	0.996197	0.950924	0.957088	0.662788	0.430736	1.73391	1.19859	1.86925	0.647795	0.817592	0.70118	1.7944	2.03935	1.70079	0.521942	1.09115	1.24734	0.256463	0.432808	0.651722	0.76756
FxaC_13g21720.t1	0.145243	0.033723	0.055184	0	0	0.023976	0.031852	0.026426	0.031081	0.242804	0.10989	0.196038	0	0	0	0	0.132213	0.026135	0	0.028438	0	0	0.032981	0.039229	0.075234	0	0.033628	0.324087	0.25597	0.602577	0.029543	0	0.087319	0.253749	0.208396	0.229927	0.031129	0	0.05903	0.44844	0.296804	0.413753	0	0	0	0.028937	0.027399	0.052563	0.040228
FxaC_13g21751.t1	0.418417	0.346964	0.169888	0.510439	0.793261	0.295254	0.327718	0.271886	0	0.333082	0.297797	0.486467	0.065325	0.063401	0.060447	0.297752	0.408087	0.268932	0.119423	0.46814	0.812797	0.381147	0.543007	0.322893	0.242272	0.56294	0.835749	1.58384	1.08984	0.848377	0.425541	0.462241	0.718713	0.626573	1.07213	0.644084	0.256223	0.738625	0.607334	0.247437	0.551338	0.449902	0.441453	0.88326	0.636079	0.35727	0.480066	0.753353	0.752564
FxaC_13g22030.t1	0.402149	0	0.634557	1.38115	0.599362	0.357944	0.146145	0.180876	0.355201	0.312895	0	0.255309	0	0	0	0	0.145792	0	0.855021	0.128222	0.459905	0.159552	0.076048	0.183881	1.04261	1.20925	1.4828	1.57319	2.08761	2.39289	0.205822	0.302388	0.100793	0.289216	0.381116	0.349909	0.129879	0.16631	0	0.13726	0.377026	0.392681	1.00724	1.84744	1.07345	0.250883	1.98029	1.06957	4.03358
FxaC_13g22070.t1	2.38596	1.28544	0.873387	4.54413	4.82814	5.4988	3.11088	3.97227	4.05246	5.16821	6.40153	5.32291	3.69838	2.48033	4.70774	6.93256	5.34247	4.24101	3.53114	3.11787	3.93078	8.39097	11.4933	6.42242	1.70065	2.5655	2.96664	3.63832	4.03386	3.22408	3.28386	3.95166	3.11211	5.41927	5.31281	5.26155	5.23735	4.6034	4.04772	3.65079	4.22364	4.27709	1.93651	4.07536	3.27773	2.03917	2.58264	4.33486	3.50028
FxaC_13g22120.t1	16.2879	13.2315	14.0794	6.40612	7.72112	13.8282	7.54431	8.93291	8.93486	6.69822	8.60147	5.68534	7.98591	5.88246	9.56687	7.00014	7.27698	7.65941	6.34565	6.44972	5.57591	6.82226	7.80572	5.37413	6.37532	6.75189	7.19535	10.7428	8.98737	7.43824	3.71747	3.82177	4.52888	5.11891	6.3497	5.68162	4.63916	5.51302	3.97678	7.56383	7.43505	6.72053	11.3816	14.9007	10.7279	13.8509	9.34263	8.89966	12.7867
FxaC_13g22240.t1	10.1442	13.4643	14.016	6.94529	8.34553	6.65311	12.3962	12.9971	14.976	14.4443	13.7447	14.4606	19.8507	28.3933	24.5871	18.1672	16.4957	18.1055	25.1011	29.6485	26.1689	14.7762	11.8021	14.2475	7.16063	7.10776	11.4768	6.49448	7.01318	7.72914	19.1118	19.3402	12.9406	3.78918	4.89938	3.87809	19.8678	20.9608	22.6972	3.24014	2.34395	2.80811	6.91817	6.77236	5.82487	4.61879	6.83726	6.44924	6.86543
FxaC_13g22260.t1	0.593112	0.641287	3.28491	1.39806	0.212456	2.6043	0	0.501997	0	0.778191	0	0	0	0	0	0.210156	0.385505	0	1.41535	1.77611	1.34139	0.756393	0.471387	1.63622	3.29399	12.2688	15.6069	0	0.074663	0	0.925376	1.77581	1.77374	0	0	0.234732	0.522026	0.905452	0.421843	0	0	0	21.1869	26.0794	20.5832	39.3993	23.9845	14.7723	1.17582
FxaC_13g22330.t1	1.28233	0.375573	1.08881	3.64773	1.7872	1.14471	3.19196	3.55797	3.82912	1.19674	4.02132	2.17238	3.1743	1.42527	1.63625	2.44608	2.36793	2.16255	2.78104	4.16592	3.07025	2.5734	2.48434	3.82908	1.23558	2.04585	2.19346	5.33792	3.85295	3.54583	4.30946	2.67076	5.35215	3.57871	4.72152	3.99165	2.74526	4.20675	4.46888	3.41914	4.05486	3.81602	1.05532	1.1006	2.9224	2.22481	3.0717	2.98935	4.17674
FxaC_13g22450.t1	5.98816	7.66657	6.62836	5.87049	5.12552	5.99599	3.34635	3.71955	3.27421	3.30802	4.37889	3.54059	4.63375	4.67899	2.91146	4.3473	5.5061	4.50686	3.01352	4.91831	4.26994	7.02147	5.82622	4.89409	6.51748	6.63368	7.60125	4.25016	5.76651	3.98287	5.08799	3.79635	6.9738	7.25411	7.90585	8.3757	4.1676	6.55562	3.82995	6.49553	6.12667	7.49699	11.6377	12.8957	8.17242	13.1643	10.3218	6.82268	4.00388
FxaC_13g22510.t1	37.6156	50.1833	22.5954	29.1449	30.8245	34.4516	63.3335	68.268	67.8098	13.8116	10.7273	13.5243	75.776	98.5263	63.193	33.111	64.7192	55.3429	34.6704	43.8649	36.5002	30.6144	20.3884	25.2035	15.543	25.088	28.9668	17.9806	12.1265	12.6869	19.2945	22.2552	24.7477	18.5528	17.0736	16.9179	19.2816	16.2132	17.284	17.1953	16.5305	15.6149	15.4875	7.64272	7.11504	12.0366	7.8651	6.27433	6.58531
FxaC_13g22560.t1	5.2243	9.4794	5.17777	4.74353	3.91795	7.71275	4.93839	4.86241	4.43383	1.05972	1.07914	0.945673	2.42839	2.80275	1.27527	2.34043	1.9815	1.78313	0.719907	1.29344	0.884671	0.765878	0.886411	0.729925	3.73264	1.63978	2.65908	0.586296	0.529193	0.655667	1.03832	1.72497	5.14491	0.629005	0.214353	0.396184	2.89616	4.67428	3.17299	0.683652	0.681831	0.854796	25.3423	26.3845	5.04887	77.1734	9.58751	9.57718	2.77195
FxaC_13g22670.t1	8.17899	5.16181	8.00877	8.55479	8.92391	10.213	13.3022	15.1807	13.7435	11.1647	11.1616	10.0021	10.4983	10.422	11.8794	10.7623	10.9306	12.7418	10.2542	9.72673	9.08148	10.0106	10.2835	9.19226	10.6626	12.2522	11.1927	9.72221	9.53586	8.80979	8.59739	7.15575	18.8931	10.8848	10.1732	8.54497	7.29429	8.27422	10.3182	10.6799	11.9028	11.4673	11.2934	12.0588	11.2154	11.0458	10.6657	8.17228	8.98441
FxaC_13g22700.t1	12.9347	11.7411	9.2169	69.5866	54.8554	36.7609	71.7168	79.6198	79.3831	24.0185	37.545	23.698	47.0384	45.4164	39.7273	41.054	53.8475	40.606	67.7525	73.5708	77.098	51.6239	52.9326	51.0392	35.4737	36.4117	53.5663	10.682	12.1798	10.232	53.2752	52.9129	73.6757	11.318	10.733	11.4122	60.164	63.921	54.9795	7.69902	11.2427	9.13675	47.9635	78.3237	41.3437	68.3052	39.5805	32.6998	18.9425
FxaC_13g22790.t1	6.14841	4.58725	6.29384	7.031	2.32316	3.68348	2.01985	2.20648	4.61464	2.61489	4.47167	2.49217	0.803981	0	0.372559	1.30537	0	1.65729	5.89044	1.99697	2.50706	1.41201	1.67314	2.49964	5.1691	11.8016	8.95033	3.59487	5.49904	12.0755	2.99744	2.44197	6.09082	0	0	0.486454	1.5792	3.16092	2.26203	0	0	0	6.518	6.90869	12.5591	8.08816	13.533	10.7373	22.0081
FxaC_13g22800.t1	31.4985	35.4165	61.0055	22.239	11.8975	13.5113	6.77673	4.69303	4.10821	7.12737	6.71148	4.96959	4.31063	2.80662	3.21237	2.45767	3.44322	2.01573	13.7651	5.65778	5.73973	3.0484	3.22	4.12993	25.8969	25.8979	28.7308	11.1	28.4923	22.8974	3.38537	3.03946	7.45882	1.13501	1.89451	3.03092	3.24772	5.30659	3.31517	2.02396	2.77844	1.90267	35.7177	36.9354	34.6561	32.4036	27.4093	22.0819	57.5254
FxaC_13g22810.t1	0.673834	2.18386	1.47915	0.934128	0.339622	0.668502	0.535165	0.492785	1.80297	0.464087	0.505001	0.516354	0.127198	0.700401	0.529345	0.356417	0.109543	0.20623	0.4448	0.351247	0.38803	0.116892	0.384024	0.387035	1.51411	0.773957	1.07822	13.0792	12.9809	11.5258	0.948463	0.496986	1.60831	15.1515	18.7375	16.3611	0.604068	0.680734	0.39475	12.6725	15.5204	12.6506	1.05937	1.99851	1.74441	1.97722	0.905773	0.461248	13.3816
FxaC_13g22820.t1	33.0154	43.6699	58.2583	12.5995	11.6222	21.8919	20.5236	17.3027	9.99018	13.9901	16.1463	11.802	7.2753	7.60051	12.0501	9.64242	10.1619	9.39894	12.0642	11.455	9.69015	11.2703	10.553	8.37412	36.508	44.3297	39.0731	11.2364	13.8712	13.5625	8.62777	9.82785	3.87059	6.60406	11.4118	15.1191	8.22625	12.1266	10.0024	14.5405	15.796	14.3251	50.528	31.2401	32.0276	33.8144	22.9216	12.9694	27.8559
FxaC_13g23230.t1	7.90721	7.64189	7.02225	9.29677	15.4994	12.8494	7.57774	12.5844	12.1705	17.7112	18.3738	17.7685	20.6619	17.0689	20.2072	24.8752	20.6558	20.919	17.3392	14.6492	18.392	24.5106	30.9053	26.696	10.8051	14.8267	14.4193	4.68351	5.34274	5.19659	12.7303	12.1515	21.8357	7.76271	7.53082	6.69129	17.3955	16.1922	16.253	9.16641	10.4379	8.34814	10.7736	14.1776	11.3686	9.99233	11.6813	9.70682	7.13368
FxaC_13g23390.t1	25.8087	40.56	56.6259	18.7847	11.7726	31.3114	17.2731	15.5851	15.6903	15.3411	19.1533	18.5376	11.0575	8.17895	11.3172	13.9371	21.3391	12.1533	12.0705	18.9522	14.8299	20.4635	23.0427	23.398	40.8009	32.8046	50.8096	2.16441	5.53809	3.7342	12.2472	10.7341	17.0367	2.14555	2.64367	4.26798	14.5642	16.3747	14.3455	7.46834	5.97876	6.66978	99.6276	114.88	106.064	162.909	107.268	129.383	41.1284
FxaC_13g23550.t1	4.77165	5.5211	8.32254	1.32442	2.36357	3.83266	3.97496	2.97546	1.46273	2.90299	2.86044	2.27901	0.719442	1.03363	0.8251	0.618988	2.44822	0.835077	2.00595	1.91304	1.16817	1.03203	1.7162	0.706743	2.9743	3.23127	4.96242	24.1912	52.4971	56.714	0.65106	0.954493	2.1845	18.9163	28.9858	29.2506	0.12475	0.758319	0.62094	36.7198	55.6589	41.6646	18.236	15.9395	9.78219	23.7854	9.54655	10.8919	106.754
FxaC_13g23670.t1	1.10477	0.995587	1.76734	0.692652	0.666022	1.05887	1.89455	2.89402	1.37473	0.791203	1.99061	0.966671	0.577665	0.301499	0.40266	0.423685	0.501522	0.609497	0.309562	0.528343	0.672716	0.797654	0.812796	0.866683	0.53522	1.34677	0.624564	6.41201	4.10978	4.21884	0.408052	0.379592	0.369379	7.05828	7.78206	6.50984	0.368151	0.479115	0.128495	7.05768	7.5896	7.40809	0.362671	0.778401	1.65109	1.38082	1.94595	1.80334	3.03785
FxaC_13g23750.t1	22.8847	22.7533	28.3256	28.8523	27.9833	24.9959	14.089	18.1125	17.2204	25.4789	24.2313	29.0428	13.0663	13.2283	13.2882	22.9826	17.2606	16.5766	14.1992	14.4892	13.6139	19.5164	24.1969	26.2739	30.6643	34.7544	25.8938	4.26996	4.97973	5.65279	19.7154	17.5364	35.2778	3.56001	3.83263	5.04833	17.7558	18.6214	15.6029	5.08067	7.07549	6.58453	35.5924	23.727	22.76	28.8551	17.362	19.9027	14.664
FxaC_13g23870.t1	25.9542	36.9648	20.8712	32.4144	29.4096	23.9663	40.2991	42.8586	50.0421	39.2509	32.666	37.719	20.2965	19.5216	20.0157	25.672	25.4261	25.9953	17.6846	16.9207	19.8407	25.0718	26.371	23.8643	38.163	34.5194	37.9149	31.186	28.9995	31.5008	22.7212	24.3587	46.3159	31.6443	26.7731	29.0269	34.0987	30.6885	29.7266	36.8215	41.1907	36.2283	25.8122	30.4241	31.9391	33.3565	32.538	27.0171	28.4163
FxaC_13g23980.t1	73.4193	111.96	82.393	53.3104	68.8084	104.939	42.3858	36.4387	44.3968	50.5065	39.8945	51.8372	209.325	260.258	203.925	96.5907	155.751	131.287	126.254	158.317	127.658	114.163	73.2286	89.2728	41.3974	56.8602	66.746	39.0759	38.3849	32.3184	97.186	106.836	107.757	34.5727	37.9716	37.8546	68.6668	64.7166	72.1812	37.0881	38.9054	33.9019	70.5872	24.443	16.6823	27.6472	20.0228	20.6422	29.4523
FxaC_13g23990.t1	6.59163	10.3245	5.6627	5.41788	6.76396	5.58218	6.75657	5.58914	8.15399	5.05926	4.71248	6.41371	12.5972	16.3381	10.3441	6.54761	11.4273	9.1639	8.16067	9.94051	9.18735	6.51357	6.11791	6.48527	5.6172	6.88739	8.89179	4.91669	5.37205	4.92845	9.82292	9.82118	13.3182	5.86012	4.85767	5.36826	10.1548	9.90327	11.6267	4.59608	5.3521	4.62118	4.71181	3.69478	4.82126	2.93164	3.45756	3.42914	3.9108
FxaC_13g24090.t1	1.87142	3.90252	3.21139	4.16664	5.91465	4.33804	5.73813	5.27443	4.42529	6.25171	5.67735	8.30275	5.76677	3.93062	7.23571	6.08387	5.79111	6.83876	6.53827	5.95709	3.95309	6.56926	5.53312	4.56617	6.60006	6.46797	4.10812	18.003	17.6349	17.5757	6.55325	4.42798	5.97925	20.4308	18.332	19.6526	3.91909	3.95843	4.80329	18.6524	21.0745	20.1266	7.47259	8.6766	7.30953	4.52459	4.24763	6.23281	10.5376
FxaC_13g24260.t1	14.3693	17.9214	13.5919	2.88988	4.12705	2.96245	12.7223	12.7389	14.5671	2.98138	2.59049	3.49179	4.4634	4.79353	3.81906	3.58333	4.9569	4.4356	3.02048	3.38196	2.98927	3.90613	3.00544	2.98228	3.30804	4.22775	5.10921	7.72609	6.91336	6.85225	3.47464	2.7258	4.04242	7.72569	6.32263	5.85768	3.93968	3.47701	3.53594	5.24287	6.5818	5.83155	2.14169	2.02527	2.88465	2.7931	4.05115	5.60369	5.26229
FxaC_13g24270.t1	3.85944	2.63979	1.59369	3.37086	3.30724	3.20901	3.21654	3.84855	2.34339	2.9941	3.36891	3.34668	4.58605	6.51494	3.72456	3.78226	4.17551	3.96891	3.87175	4.77238	3.55376	2.6275	2.73784	2.911	2.55083	3.69321	3.42944	6.0504	6.04774	5.28687	3.04368	2.67688	1.86525	6.36223	6.19463	6.0364	4.5449	3.92286	3.9681	5.61949	6.60771	6.34271	2.49739	2.08211	4.16617	2.27722	3.1115	2.84386	5.70071
FxaC_13g24291.t1	1.88388	1.49346	2.30256	1.63716	1.46949	1.30946	0.654148	0.70099	0.492962	1.35915	1.85603	1.05895	0.167717	0.460514	0.055118	0.154379	0.291293	0	49.871	2.91541	1.51318	0.260951	0.290403	0	1.96764	4.21255	3.17906	36.8717	61.7142	127.381	0.188697	0.225976	0.565014	0.536404	0.611889	0.281244	0.273939	0.219083	0.208029	0.264698	0.116181	0.242933	2.256	17.8909	2.70307	0.523371	25.9044	26.0909	158.676
FxaC_13g24320.t1	10.4425	15.4316	8.66971	10.6814	12.4356	8.18023	13.4329	12.4454	12.3081	7.71867	10.0365	10.2868	23.9642	18.1817	25.9371	16.5117	17.8735	14.482	28.4531	20.8477	22.5229	16.3204	19.1776	17.2893	13.958	14.0169	17.9712	5.98889	6.77013	9.1251	18.8075	17.4886	42.1745	6.30033	6.91334	7.05811	16.9385	16.2528	13.8699	4.72081	5.34713	4.59531	21.6435	17.6518	12.1366	7.33821	8.61036	9.38109	46.9918
FxaC_13g24410.t1	1.47882	1.73514	1.19732	1.51433	3.00379	1.87585	1.23892	0.97882	0.998723	1.06956	1.67998	1.02821	3.01939	3.56101	2.74605	2.80559	3.4434	3.44703	2.5547	1.62711	2.1599	3.08498	2.64629	2.04376	0.444171	1.35023	0.8432	4.46712	5.16338	5.326	1.45134	1.30869	0.891313	6.70886	5.36147	5.68701	1.79928	2.07204	1.692	4.6099	4.74033	3.69785	0.615661	0.402031	0.310749	0.26121	0.196481	0.408063	3.26966
FxaC_13g24720.t1	9.64678	12.8067	12.4353	13.9301	16.0827	14.8562	13.1719	13.5566	14.6024	17.7756	15.3657	15.5755	25.8716	24.4881	24.6971	21.6258	22.0097	18.8404	25.9288	26.3553	29.1637	21.9633	22.9669	22.0178	13.8845	16.1288	15.4259	13.2234	12.057	13.0819	19.3306	18.5634	42.4248	11.3875	11.7335	13.2202	20.6526	20.5682	24.2588	10.7966	12.0657	12.1022	12.2268	12.0818	21.0918	10.3744	12.6147	17.4345	16.2593
FxaC_13g25200.t1	1.70178	1.98885	1.02483	2.50874	3.52489	2.38862	1.33197	1.2006	1.88168	1.96047	2.49443	2.68046	2.54843	3.36828	3.31832	2.92561	3.85967	3.5293	2.39952	2.17751	2.40025	3.90537	4.47037	3.20644	2.00272	2.19534	1.95286	5.90813	4.68867	3.80742	2.67437	3.41936	2.24142	5.82943	5.79789	6.28485	2.66803	2.4225	2.34088	5.26737	4.20391	4.88859	1.0922	0.899261	1.11936	0.544465	0.769919	1.33743	3.51875
FxaC_13g25211.t1	42.6912	35.6101	29.1973	48.246	48.1533	47.0116	34.6038	38.5296	49.3292	49.4553	43.8134	46.1576	51.9838	64.923	50.5933	59.4752	56.2109	61.1623	50.284	45.8558	46.5237	53.1951	44.1832	49.8703	50.1667	50.0894	51.9582	19.1867	20.2875	19.3489	49.631	45.9165	50.1521	27.394	23.2339	25.9585	59.9736	57.4826	58.5011	27.4189	27.7702	29.4	25.3927	18.7098	15.6305	15.0794	12.5604	10.8276	16.1944
FxaC_13g25390.t1	6.42098	6.80622	5.25737	8.10165	8.50451	7.43687	8.42686	9.112	10.5375	10.8294	10.0288	10.0346	8.04686	10.9556	9.98109	9.69028	10.8459	8.92478	10.99	9.63994	9.69844	9.57661	8.01999	8.60869	9.88961	9.75511	11.4291	9.3029	8.86217	8.69845	12.3857	10.9212	11.1096	8.94148	8.26835	8.2155	15.8155	16.9208	15.1876	8.2773	8.92472	8.41826	6.81176	4.58692	4.51457	5.07332	4.96521	3.91031	5.01215
[truncated: 14,211 more rows]
[truncated: 17 more columns]

## Sheet: Supplemental_Table_S2
Table S2: Transcripts per million (TPM) for common genes for cultivar Gariguette (GA) grown in Germany (GE) and France (FR) for stages T0 (week 29), T10A (week 32) and T10B (week33) in leaf tissue.
[truncated: 787 more rows]
[truncated: 17 more columns]

[truncated: 4 more sheets: Supplemental_Table_S3, Supplemental_Table_S4, Supplemental_Table_S5, Supplemental_Table_S6]
